# Supplementary material for: (E)-2-[(2,4-Dichloro­phen­yl)imino­meth­yl]benzene-1,4-diol monohydrate
Source: Acta Crystallogr Sect E Struct Rep Online. 2009 Nov 7;65(Pt 12):o3022. doi: 10.1107/S1600536809045103 (PMC2972111; doi:10.1107/S1600536809045103)
Supplement: Supplementary file 1 [file e-65-o3022-sup1.cif]

##############################################################################
###                                                                        ###
###        Electronic paper (Acta Crystallographica Section E)             ###
###                                                                        ###
##############################################################################
#                                                                            #
# This CIF contains the data in a paper accepted for publication in Acta     #
# Crystallographica Section E. It conforms to the requirements of Notes      #
# for Authors for Section E, and has been peer reviewed under the auspices   #
# of the IUCr Commission on Journals.                                        #
#                                                                            #
# Full details of the Crystallographic Information File format               #
# are given in the paper "The Crystallographic Information File (CIF):       #
# a New Standard Archive File for Crystallography" by S. R. Hall, F. H.      #
# Allen and I. D. Brown [Acta Cryst. (1991), A47, 655-685].                  #
#                                                                            #
# The current version of the core CIF dictionary is obtainable from          #
# ftp://ftp.iucr.org/pub/cif_core.dic. The current version number is 2.4.    #
#                                                                            #
# Software is freely available for graphical display of the structure(s) in  #
# this CIF.  For information consult the CIF home page http://www.iucr.org/  #
# cif/home.html                                                              #
#                                                                            #
# This file may be used for bona fide research purposes within the           #
# scientific community so long as proper attribution is given to the journal # 
# article from which it was obtained.                                        #
#                                                                            #
##############################################################################
                                             
data_I
_audit_creation_method     SHELXL-97
_chemical_name_systematic
;
(<i>E</i>)-2-[(2,4-Dichlorophenyl)iminomethyl]benzene-1,4-diol monohydrate
;
_chemical_name_common     ?
_chemical_formula_moiety     'C13 H9 Cl2 N O2, H2 O'
_chemical_formula_sum     'C13 H11 Cl2 N O3'
_chemical_formula_iupac     'C13 H9 Cl2 N O2, H2 O'
_chemical_formula_weight     300.13
_chemical_melting_point     432
_symmetry_cell_setting     monoclinic
_symmetry_space_group_name_H-M     'P 21/c'
_symmetry_space_group_name_Hall     '-P 2ybc'
loop_
    _symmetry_equiv_pos_as_xyz
    'x, y, z'
    '-x, y+1/2, -z+1/2'
    '-x, -y, -z'
    'x, -y-1/2, z-1/2'
_cell_length_a     4.6899(2)
_cell_length_b     17.4289(6)
_cell_length_c     16.1645(7)
_cell_angle_alpha     90.00
_cell_angle_beta     95.923(3)
_cell_angle_gamma     90.00
_cell_volume     1314.23(9)
_cell_formula_units_Z     4
_cell_measurement_reflns_used     12355
_cell_measurement_theta_min     1.26
_cell_measurement_theta_max     27.24
_cell_measurement_temperature     296
_exptl_crystal_description     prism
_exptl_crystal_colour     brown
_exptl_crystal_size_max     0.900
_exptl_crystal_size_mid     0.563
_exptl_crystal_size_min     0.250
_exptl_crystal_density_diffrn     1.517
_exptl_crystal_density_meas     ?
_exptl_crystal_density_method     'not measured'
_exptl_crystal_F_000     616
_exptl_absorpt_coefficient_mu     0.496
_exptl_absorpt_correction_type     integration
_exptl_absorpt_process_details     '(X-RED32; Stoe & Cie, 2002)'
_exptl_absorpt_correction_T_min     0.8009
_exptl_absorpt_correction_T_max     0.9587
_exptl_special_details     ?
_diffrn_ambient_temperature     296
_diffrn_radiation_type     MoK\a
_diffrn_radiation_wavelength     0.71069
_diffrn_radiation_source     'fine-focus sealed tube'
_diffrn_radiation_monochromator     graphite
_diffrn_measurement_device_type     'Stoe IPDS II'
_diffrn_measurement_method     \w
_diffrn_detector_area_resol_mean     6.67
_diffrn_reflns_number     11982
_diffrn_reflns_av_R_equivalents     0.0498
_diffrn_reflns_av_sigmaI/netI     0.0321
_diffrn_reflns_theta_min     1.72
_diffrn_reflns_theta_max     26.00
_diffrn_reflns_theta_full     26.00
_diffrn_measured_fraction_theta_max     1.000
_diffrn_measured_fraction_theta_full     1.000
_diffrn_reflns_limit_h_min     -5
_diffrn_reflns_limit_h_max     5
_diffrn_reflns_limit_k_min     -21
_diffrn_reflns_limit_k_max     21
_diffrn_reflns_limit_l_min     -19
_diffrn_reflns_limit_l_max     19
_diffrn_standards_number     0
_diffrn_standards_interval_count     ?
_diffrn_standards_interval_time     ?
_diffrn_standards_decay_%     <2
_refine_special_details     ?
_reflns_number_total     2585
_reflns_number_gt     1879
_reflns_threshold_expression     I>2\s(I)
_refine_ls_structure_factor_coef     Fsqd
_refine_ls_matrix_type     full
_refine_ls_R_factor_all     0.0549
_refine_ls_R_factor_gt     0.0365
_refine_ls_wR_factor_gt     0.0918
_refine_ls_wR_factor_ref     0.0983
_refine_ls_goodness_of_fit_ref     0.967
_refine_ls_restrained_S_all     0.967
_refine_ls_number_reflns     2585
_refine_ls_number_parameters     188
_refine_ls_number_restraints     0
_refine_ls_hydrogen_treatment     mixed
_refine_ls_weighting_scheme     calc
_refine_ls_weighting_details
                 'calc w=1/[\s^2^(Fo^2^)+(0.0595P)^2^] where P=(Fo^2^+2Fc^2^)/3'
_atom_sites_solution_hydrogens     geom
_atom_sites_solution_primary     direct
_atom_sites_solution_secondary     difmap
_refine_ls_shift/su_max     0.001
_refine_ls_shift/su_mean     0.000
_refine_diff_density_max     0.144
_refine_diff_density_min     -0.294
_refine_ls_extinction_method     none
_refine_ls_extinction_coef     ?
loop_
    _atom_type_symbol
    _atom_type_description
    _atom_type_scat_dispersion_real
    _atom_type_scat_dispersion_imag
    _atom_type_scat_source
    'C' 'C' 0.0033 0.0016
                         'International Tables Vol C Tables 4.2.6.8 and 6.1.1.4'
    'H' 'H' 0.0000 0.0000
                         'International Tables Vol C Tables 4.2.6.8 and 6.1.1.4'
    'N' 'N' 0.0061 0.0033
                         'International Tables Vol C Tables 4.2.6.8 and 6.1.1.4'
    'O' 'O' 0.0106 0.0060
                         'International Tables Vol C Tables 4.2.6.8 and 6.1.1.4'
    'Cl' 'Cl' 0.1484 0.1585
                         'International Tables Vol C Tables 4.2.6.8 and 6.1.1.4'
_computing_data_collection     'X-AREA (Stoe & Cie, 2002)'
_computing_cell_refinement     'X-AREA (Stoe & Cie, 2002)'
_computing_data_reduction     'X-RED32 (Stoe & Cie, 2002)'
_computing_structure_solution     'SHELXS97 (Sheldrick, 2008)'
_computing_structure_refinement     'SHELXL97 (Sheldrick, 2008)'
_computing_molecular_graphics     'ORTEP-3 for Windows (Farrugia, 1997)'
_computing_publication_material     'WinGX (Farrugia, 1999)'
loop_
    _atom_site_type_symbol
    _atom_site_label
    _atom_site_fract_x
    _atom_site_fract_y
    _atom_site_fract_z
    _atom_site_U_iso_or_equiv
    _atom_site_adp_type
    _atom_site_calc_flag
    _atom_site_refinement_flags
    _atom_site_occupancy
    _atom_site_disorder_assembly
    _atom_site_disorder_group
    C C1 -0.2010(4) 0.11322(10) 0.62421(11) 0.0455(4) Uani d . 1 . .
    C C2 -0.3504(4) 0.09465(12) 0.54787(12) 0.0540(5) Uani d . 1 . .
    H H2A -0.3024 0.0502 0.5207 0.065 Uiso calc R 1 . .
    C C3 -0.5665(4) 0.14033(12) 0.51181(12) 0.0556(5) Uani d . 1 . .
    C C4 -0.6388(4) 0.20661(11) 0.55258(13) 0.0554(5) Uani d . 1 . .
    H H4 -0.7851 0.2380 0.5287 0.066 Uiso calc R 1 . .
    C C5 -0.4951(5) 0.22589(11) 0.62805(13) 0.0573(5) Uani d . 1 . .
    H H5 -0.5461 0.2702 0.6550 0.069 Uiso calc R 1 . .
    C C6 -0.2748(4) 0.18020(11) 0.66461(12) 0.0510(4) Uani d . 1 . .
    C C7 0.0230(4) 0.06279(11) 0.66080(12) 0.0485(4) Uani d . 1 . .
    H H7 0.0640 0.0180 0.6331 0.058 Uiso calc R 1 . .
    C C8 0.3792(4) 0.03047(10) 0.76835(11) 0.0467(4) Uani d . 1 . .
    C C9 0.4933(4) 0.04822(11) 0.84932(12) 0.0512(4) Uani d . 1 . .
    C C10 0.7030(4) 0.00366(12) 0.89192(13) 0.0560(5) Uani d . 1 . .
    H H11 0.7748 0.0162 0.9460 0.067 Uiso calc R 1 . .
    C C11 0.8040(4) -0.05934(11) 0.85325(12) 0.0518(5) Uani d . 1 . .
    C C12 0.7014(4) -0.07811(11) 0.77313(12) 0.0547(5) Uani d . 1 . .
    H H12 0.7737 -0.1205 0.7473 0.066 Uiso calc R 1 . .
    C C13 0.4907(4) -0.03366(11) 0.73152(12) 0.0522(5) Uani d . 1 . .
    H H13 0.4209 -0.0467 0.6774 0.063 Uiso calc R 1 . .
    N N1 0.1649(3) 0.07852(9) 0.73022(9) 0.0492(4) Uani d . 1 . .
    O O1 -0.6995(5) 0.11940(12) 0.43607(10) 0.0909(6) Uani d . 1 . .
    H H1 -0.848(8) 0.148(2) 0.420(2) 0.121(12) Uiso d . 1 . .
    O O2 -0.1365(4) 0.20076(10) 0.73902(10) 0.0729(5) Uani d . 1 . .
    H H2 -0.007(7) 0.166(2) 0.751(2) 0.105(10) Uiso d . 1 . .
    O O3 -1.1524(5) 0.19928(14) 0.37204(14) 0.0930(7) Uani d . 1 . .
    H H1O -1.167(7) 0.232(2) 0.333(2) 0.112(11) Uiso d . 1 . .
    H H2O -1.317(10) 0.200(3) 0.385(3) 0.154(17) Uiso d . 1 . .
    Cl Cl1 1.06563(11) -0.11630(3) 0.90637(4) 0.06643(18) Uani d . 1 . .
    Cl Cl2 0.36487(14) 0.12696(4) 0.89962(4) 0.0773(2) Uani d . 1 . .
loop_
    _atom_site_aniso_label
    _atom_site_aniso_U_11
    _atom_site_aniso_U_22
    _atom_site_aniso_U_33
    _atom_site_aniso_U_12
    _atom_site_aniso_U_13
    _atom_site_aniso_U_23
    C1 0.0467(10) 0.0449(9) 0.0457(10) -0.0009(8) 0.0091(8) 0.0010(7)
    C2 0.0598(12) 0.0552(10) 0.0472(10) 0.0099(9) 0.0062(9) -0.0040(9)
    C3 0.0594(12) 0.0662(12) 0.0413(10) 0.0084(10) 0.0053(9) 0.0013(9)
    C4 0.0566(11) 0.0518(11) 0.0582(12) 0.0069(9) 0.0081(10) 0.0098(9)
    C5 0.0635(12) 0.0437(10) 0.0648(13) 0.0071(9) 0.0073(10) -0.0036(9)
    C6 0.0541(11) 0.0488(10) 0.0498(10) -0.0028(9) 0.0045(9) -0.0059(8)
    C7 0.0508(10) 0.0473(10) 0.0477(10) 0.0023(8) 0.0068(9) -0.0016(8)
    C8 0.0473(10) 0.0477(10) 0.0454(10) -0.0023(8) 0.0065(8) 0.0031(8)
    C9 0.0502(10) 0.0521(10) 0.0508(11) -0.0012(8) 0.0033(9) -0.0053(8)
    C10 0.0530(12) 0.0625(12) 0.0507(11) -0.0034(9) -0.0031(9) -0.0027(9)
    C11 0.0452(10) 0.0530(10) 0.0569(12) -0.0043(8) 0.0030(9) 0.0063(8)
    C12 0.0592(12) 0.0493(10) 0.0565(12) 0.0044(9) 0.0107(10) 0.0009(9)
    C13 0.0607(11) 0.0525(11) 0.0432(10) 0.0021(9) 0.0046(9) -0.0015(8)
    N1 0.0502(8) 0.0501(9) 0.0468(9) 0.0016(7) 0.0034(7) 0.0011(7)
    O1 0.0986(13) 0.1152(15) 0.0533(9) 0.0486(12) -0.0184(9) -0.0210(9)
    O2 0.0780(11) 0.0689(10) 0.0678(10) 0.0162(9) -0.0120(8) -0.0241(8)
    O3 0.0771(13) 0.1106(15) 0.0906(14) 0.0109(11) 0.0047(11) 0.0506(12)
    Cl1 0.0588(3) 0.0651(3) 0.0733(4) 0.0055(2) -0.0036(3) 0.0112(2)
    Cl2 0.0850(4) 0.0770(4) 0.0669(4) 0.0199(3) -0.0065(3) -0.0257(3)
_geom_special_details     ?
loop_
    _geom_bond_atom_site_label_1
    _geom_bond_atom_site_label_2
    _geom_bond_site_symmetry_2
    _geom_bond_distance
    _geom_bond_publ_flag
    C1 C2 . 1.393(3) ?
    C1 C6 . 1.398(3) ?
    C1 C7 . 1.448(3) ?
    C2 C3 . 1.371(3) ?
    C2 H2A . 0.9300 ?
    C3 O1 . 1.365(3) ?
    C3 C4 . 1.389(3) ?
    C4 C5 . 1.373(3) ?
    C4 H4 . 0.9300 ?
    C5 C6 . 1.388(3) ?
    C5 H5 . 0.9300 ?
    C6 O2 . 1.354(2) y
    C7 N1 . 1.274(2) y
    C7 H7 . 0.9300 ?
    C8 C13 . 1.393(3) ?
    C8 C9 . 1.397(3) ?
    C8 N1 . 1.401(2) y
    C9 C10 . 1.380(3) ?
    C9 Cl2 . 1.734(2) y
    C10 C11 . 1.372(3) ?
    C10 H11 . 0.9300 ?
    C11 C12 . 1.374(3) ?
    C11 Cl1 . 1.735(2) y
    C12 C13 . 1.375(3) ?
    C12 H12 . 0.9300 ?
    C13 H13 . 0.9300 ?
    O1 H1 . 0.87(4) ?
    O2 H2 . 0.87(4) ?
    O3 H1O . 0.85(4) ?
    O3 H2O . 0.82(4) ?
loop_
    _geom_angle_atom_site_label_1
    _geom_angle_atom_site_label_2
    _geom_angle_atom_site_label_3
    _geom_angle_site_symmetry_1
    _geom_angle_site_symmetry_3
    _geom_angle
    _geom_angle_publ_flag
    C2 C1 C6 . . 118.80(17) ?
    C2 C1 C7 . . 119.88(16) ?
    C6 C1 C7 . . 121.32(17) ?
    C3 C2 C1 . . 121.61(18) ?
    C3 C2 H2A . . 119.2 ?
    C1 C2 H2A . . 119.2 ?
    O1 C3 C2 . . 118.39(18) ?
    O1 C3 C4 . . 122.44(19) ?
    C2 C3 C4 . . 119.16(19) ?
    C5 C4 C3 . . 120.22(19) ?
    C5 C4 H4 . . 119.9 ?
    C3 C4 H4 . . 119.9 ?
    C4 C5 C6 . . 120.91(18) ?
    C4 C5 H5 . . 119.5 ?
    C6 C5 H5 . . 119.5 ?
    O2 C6 C5 . . 119.58(18) ?
    O2 C6 C1 . . 121.12(18) ?
    C5 C6 C1 . . 119.30(18) ?
    N1 C7 C1 . . 121.34(17) ?
    N1 C7 H7 . . 119.3 ?
    C1 C7 H7 . . 119.3 ?
    C13 C8 C9 . . 116.98(18) ?
    C13 C8 N1 . . 125.12(17) ?
    C9 C8 N1 . . 117.89(16) ?
    C10 C9 C8 . . 121.82(18) ?
    C10 C9 Cl2 . . 118.39(16) ?
    C8 C9 Cl2 . . 119.78(15) ?
    C11 C10 C9 . . 119.00(19) ?
    C11 C10 H11 . . 120.5 ?
    C9 C10 H11 . . 120.5 ?
    C10 C11 C12 . . 121.10(19) ?
    C10 C11 Cl1 . . 119.48(16) ?
    C12 C11 Cl1 . . 119.42(16) ?
    C11 C12 C13 . . 119.40(18) ?
    C11 C12 H12 . . 120.3 ?
    C13 C12 H12 . . 120.3 ?
    C12 C13 C8 . . 121.69(18) ?
    C12 C13 H13 . . 119.2 ?
    C8 C13 H13 . . 119.2 ?
    C7 N1 C8 . . 122.99(16) ?
    C3 O1 H1 . . 113(2) ?
    C6 O2 H2 . . 106(2) ?
    H1O O3 H2O . . 100(4) ?
loop_
    _geom_torsion_atom_site_label_1
    _geom_torsion_atom_site_label_2
    _geom_torsion_atom_site_label_3
    _geom_torsion_atom_site_label_4
    _geom_torsion_site_symmetry_1
    _geom_torsion_site_symmetry_2
    _geom_torsion_site_symmetry_3
    _geom_torsion_site_symmetry_4
    _geom_torsion
    _geom_torsion_publ_flag
    C6 C1 C2 C3 . . . . 0.0(3) ?
    C7 C1 C2 C3 . . . . 179.05(17) ?
    C1 C2 C3 O1 . . . . 178.63(19) ?
    C1 C2 C3 C4 . . . . -0.2(3) ?
    O1 C3 C4 C5 . . . . -178.8(2) ?
    C2 C3 C4 C5 . . . . 0.0(3) ?
    C3 C4 C5 C6 . . . . 0.5(3) ?
    C4 C5 C6 O2 . . . . 179.88(19) ?
    C4 C5 C6 C1 . . . . -0.7(3) ?
    C2 C1 C6 O2 . . . . 179.87(18) ?
    C7 C1 C6 O2 . . . . 0.8(3) ?
    C2 C1 C6 C5 . . . . 0.5(3) ?
    C7 C1 C6 C5 . . . . -178.58(18) ?
    C2 C1 C7 N1 . . . . 179.43(17) ?
    C6 C1 C7 N1 . . . . -1.5(3) ?
    C13 C8 C9 C10 . . . . -1.2(3) ?
    N1 C8 C9 C10 . . . . 179.39(17) ?
    C13 C8 C9 Cl2 . . . . -179.77(14) ?
    N1 C8 C9 Cl2 . . . . 0.9(2) ?
    C8 C9 C10 C11 . . . . 0.7(3) ?
    Cl2 C9 C10 C11 . . . . 179.20(15) ?
    C9 C10 C11 C12 . . . . 0.5(3) ?
    C9 C10 C11 Cl1 . . . . -179.49(14) ?
    C10 C11 C12 C13 . . . . -1.0(3) ?
    Cl1 C11 C12 C13 . . . . 178.96(15) ?
    C11 C12 C13 C8 . . . . 0.4(3) ?
    C9 C8 C13 C12 . . . . 0.7(3) ?
    N1 C8 C13 C12 . . . . -179.98(17) ?
    C1 C7 N1 C8 . . . . 178.71(16) ?
    C13 C8 N1 C7 . . . . 9.2(3) ?
    C9 C8 N1 C7 . . . . -171.48(17) ?
loop_
    _geom_hbond_atom_site_label_D
    _geom_hbond_atom_site_label_H
    _geom_hbond_atom_site_label_A
    _geom_hbond_site_symmetry_A
    _geom_hbond_distance_DH
    _geom_hbond_distance_HA
    _geom_hbond_distance_DA
    _geom_hbond_angle_DHA
    _geom_hbond_publ_flag
    O3 H1O O2 4_465 0.85(4) 1.94(4) 2.774(3) 170(3) yes
    O2 H2 N1 . 0.87(4) 1.77(3) 2.569(2) 152(3) yes
    O3 H2O O1 1_455 0.82(4) 2.49(5) 3.184(3) 143(4) yes
    O1 H1 O3 . 0.87(4) 1.79(4) 2.659(3) 171(3) yes
data_global
_journal_date_recd_electronic     2009-10-06
_journal_date_accepted     2009-10-28
_journal_name_full     'Acta Crystallographica, Section E'
_journal_year     2009
_journal_volume     65
_journal_issue     12
_journal_page_first     o3022
_journal_page_last     o3022
_journal_paper_category     QO
_journal_coeditor_code     BH2254
_publ_contact_author
;
'\;Sahin, Zarife Sibel'
Department of Physics
Ondokuz May\?is University
TR-55139
Samsun
Turkey
;
_publ_contact_author_email     sgul@omu.edu.tr
_publ_section_title
;
(<i>E</i>)-2-[(2,4-Dichlorophenyl)iminomethyl]benzene-1,4-diol monohydrate
;
loop_
    _publ_author_name
    _publ_author_address
    "\;Sahin, Zarife Sibel"
;
Department of Physics
Faculty of Arts and Sciences
Ondokuz May\?is University
Kurupelit
TR-55139 Samsun
Turkey
;
    "G\=um\=u\;s, S\=umeyye"
;
Department of Chemistry
Faculty of Arts and Sciences
Ondokuz May\?is University
TR-55139 Samsun
Turkey
;
    "Macit, Mustafa"
;
Department of Chemistry
Faculty of Arts and Sciences
Ondokuz May\?is University
TR-55139 Samsun
Turkey
;
    "I\;s\?ik, \;Samil"
;
Department of Physics
Faculty of Arts and Sciences
Ondokuz May\?is University
Kurupelit
TR-55139 Samsun
Turkey
;
_publ_section_synopsis     .
