# Supplementary material for: (E)-2-[(2,4-Dichloro­phen­yl)imino­meth­yl]benzene-1,4-diol monohydrate
Source: Acta Crystallogr Sect E Struct Rep Online. 2009 Nov 7;65(Pt 12):o3022. doi: 10.1107/S1600536809045103 (PMC2972111; doi:10.1107/S1600536809045103)
Supplement: Supplementary file 2 [file e-65-o3022-Isup2.hkl]

#
# h,k,l, Fc-squared, Fo-squared, sigma(Fo-squared) and status flag
#
data_I
_shelx_title ' test structure C:\XRAY-2\haziran-2008\samsg7-sibel\samsg7'
_shelx_refln_list_code          4
_shelx_F_calc_maximum      178.79
_exptl_crystal_F_000       616.00
_reflns_d_resolution_high  0.8107
 
loop_
 _symmetry_equiv_pos_as_xyz
 'x, y, z'
 '-x, y+1/2, -z+1/2'
 '-x, -y, -z'
 'x, -y-1/2, z-1/2'
 
_cell_length_a     4.6899
_cell_length_b    17.4289
_cell_length_c    16.1645
_cell_angle_alpha  90.000
_cell_angle_beta   95.923
_cell_angle_gamma  90.000
 
_shelx_F_squared_multiplier     1.000
 
loop_
 _refln_index_h
 _refln_index_k
 _refln_index_l
 _refln_F_squared_calc
 _refln_F_squared_meas
 _refln_F_squared_sigma
 _refln_observed_status
   1   0   0     1575.17     1542.63     32.32 o
   2   0   0       90.46       92.88      5.60 o
   3   0   0       60.50       59.81      4.42 o
   4   0   0       54.39       52.50      4.45 o
   5   0   0        7.09       11.98      5.52 o
   1   1   0        5.34        6.44      4.74 o
   2   1   0     6965.47     6717.17    111.71 o
   3   1   0       11.56       10.26      3.06 o
   4   1   0       34.30       39.16      3.50 o
   5   1   0       38.18       37.43      3.65 o
   0   2   0     2430.39     2342.74     76.50 o
   1   2   0      302.92      318.41      9.44 o
   2   2   0        4.74        8.39      2.99 o
   3   2   0      107.35      118.38      3.69 o
   4   2   0       67.42       70.67      3.52 o
   5   2   0        0.26        1.93      3.74 o
   1   3   0     5673.36     5398.77    146.36 o
   2   3   0      150.68      129.64      4.07 o
   3   3   0      111.47      109.39      3.44 o
   4   3   0      120.31      114.48      8.77 o
   5   3   0       49.89       51.11      3.54 o
   0   4   0    10074.71     9302.12    311.89 o
   1   4   0      932.12      872.00     18.42 o
   2   4   0      105.44      116.32      5.82 o
   3   4   0      761.53      755.85     20.98 o
   4   4   0      105.26      107.99      6.49 o
   5   4   0       10.88        9.23      3.56 o
   1   5   0      300.04      284.66      6.00 o
   2   5   0     2293.85     2121.82     52.67 o
   3   5   0       48.13       47.32      3.21 o
   4   5   0       11.25       11.09      3.03 o
   5   5   0       14.38       15.62      4.39 o
   0   6   0     1522.56     1506.87     49.64 o
   1   6   0      595.01      631.75     14.12 o
   2   6   0        4.22        4.27      3.70 o
   3   6   0       18.18       20.55      3.14 o
   4   6   0        2.06        5.93      3.46 o
   5   6   0        0.47       -0.27      3.71 o
   1   7   0      417.96      393.03      6.55 o
   2   7   0      443.18      407.18     12.53 o
   3   7   0      409.91      409.09      8.90 o
   4   7   0       16.59       16.79      3.58 o
   5   7   0       27.01       23.50      4.04 o
   0   8   0      601.14      543.62     16.55 o
   1   8   0      307.46      288.38      6.02 o
   2   8   0      114.74      119.27      5.93 o
   3   8   0      593.80      576.99     11.35 o
   4   8   0       41.47       42.03      3.80 o
   5   8   0        3.38        8.11      4.33 o
   1   9   0      598.59      591.76     12.25 o
   2   9   0      514.77      504.35     11.64 o
   3   9   0      128.12      125.81      3.99 o
   4   9   0       15.99       16.98      3.91 o
   5   9   0       15.56       15.08      3.66 o
   0  10   0      940.01      917.71     32.73 o
   1  10   0      819.55      808.94     17.77 o
   2  10   0      614.85      609.16     11.16 o
   3  10   0       57.24       56.12      3.74 o
   4  10   0       61.11       61.58      3.95 o
   5  10   0       20.23       11.68      4.25 o
   1  11   0      353.08      368.10      9.83 o
   2  11   0     2042.76     1969.96     41.33 o
   3  11   0       54.68       55.75      3.40 o
   4  11   0        0.12        3.77      3.32 o
   0  12   0     2675.02     2651.13     58.47 o
   1  12   0       53.03       58.06      3.26 o
   2  12   0      338.06      348.80      9.27 o
   3  12   0        5.46        5.91      3.38 o
   4  12   0       27.36       35.86      4.55 o
   1  13   0      385.19      398.57      8.01 o
   2  13   0      348.54      362.21      7.07 o
   3  13   0        7.23        6.65      3.27 o
   4  13   0        0.16        4.51      3.65 o
   0  14   0        2.38        0.87      3.26 o
   1  14   0       17.56       17.05      2.72 o
   2  14   0        0.06        2.10      3.41 o
   3  14   0        0.04        0.72      3.36 o
   4  14   0        8.06        9.51      3.77 o
   1  15   0       81.57       85.23      3.58 o
   2  15   0      112.13      114.60      3.81 o
   3  15   0       25.24       25.58      3.61 o
   4  15   0        0.19        0.53      4.77 o
   0  16   0      314.86      343.79      9.24 o
   1  16   0      173.31      184.14      8.97 o
   2  16   0       34.46       26.46      3.27 o
   3  16   0       44.02       47.19      3.72 o
   1  17   0       75.19       71.52      3.06 o
   2  17   0       16.48       25.25      3.80 o
   3  17   0       17.74       18.06      3.53 o
   0  18   0       16.85       14.72      4.70 o
   1  18   0       82.96       90.46      3.26 o
   2  18   0        4.18        7.75      4.08 o
   3  18   0        0.26        3.46      4.08 o
   1  19   0        0.14        1.72      3.15 o
   2  19   0        4.49        3.84      4.23 o
   0  20   0       59.18       62.15     21.87 o
   1  20   0        1.54        1.68      3.67 o
   2  20   0        0.58        6.24      4.13 o
   1  21   0       16.38       18.67      4.11 o
  -5   1   1       15.41       16.45      3.09 o
  -4   1   1       16.96       16.75      3.01 o
  -3   1   1      888.40      909.78     10.32 o
  -2   1   1      158.40      164.47      3.53 o
  -1   1   1      439.34      430.40      7.83 o
   0   1   1      296.32      321.10      9.57 o
   1   1   1       32.40       30.71      6.27 o
   2   1   1      218.33      213.21      5.56 o
   3   1   1     1689.49     1690.25     58.63 o
   4   1   1        0.74        2.96      3.20 o
   5   1   1       18.04       21.43      3.60 o
  -5   2   1       24.61       24.93      3.42 o
  -4   2   1      309.97      301.46      3.95 o
  -3   2   1      309.36      329.06      8.22 o
  -2   2   1     1410.91     1310.25     18.67 o
  -1   2   1       19.36       19.11      3.75 o
   0   2   1     2533.00     2529.75     35.80 o
   1   2   1     3159.70     2913.10    142.88 o
   2   2   1      563.12      490.02     11.83 o
   3   2   1      256.03      236.60     16.23 o
   4   2   1       36.23       38.02      3.31 o
   5   2   1      265.21      251.31     12.55 o
  -5   3   1        1.32        1.51      3.50 o
  -4   3   1      109.25      108.89      3.92 o
  -3   3   1       47.93       51.05      3.11 o
  -2   3   1     1135.48     1099.49     28.42 o
  -1   3   1     1383.87     1421.94     28.14 o
   0   3   1     3105.93     3044.29     48.70 o
   1   3   1     1242.17     1132.79     46.71 o
   2   3   1      741.32      770.97     23.54 o
   3   3   1      353.79      344.72     11.50 o
   4   3   1        0.00        3.02      3.08 o
   5   3   1        1.55        4.76      3.95 o
  -5   4   1        2.84        5.05      3.28 o
  -4   4   1       61.38       62.89      3.41 o
  -3   4   1        1.69        3.09      2.94 o
  -2   4   1      232.66      232.13      4.33 o
  -1   4   1      396.49      440.46      7.43 o
   0   4   1      332.08      331.74      6.93 o
   1   4   1      114.43      101.36      4.98 o
   2   4   1     1549.15     1599.41     41.19 o
   3   4   1        0.80        2.14      3.84 o
   4   4   1        0.10        1.50      3.16 o
   5   4   1       71.31       73.05      4.65 o
  -5   5   1       28.00       29.04      3.78 o
  -4   5   1      242.90      250.41      6.11 o
  -3   5   1       89.50       88.22      3.05 o
  -2   5   1       23.76       24.28      3.01 o
  -1   5   1       64.43       61.80      3.26 o
   0   5   1     2485.17     2257.90     56.27 o
   1   5   1     1100.49      998.72     27.78 o
   2   5   1     1801.58     1806.15     56.59 o
   3   5   1      223.80      214.74      5.72 o
   4   5   1        1.05        2.59      3.02 o
   5   5   1        0.06        0.29      3.34 o
  -5   6   1       19.90       16.72      3.84 o
  -4   6   1       29.88       32.03      3.41 o
  -3   6   1      182.96      194.72      3.97 o
  -2   6   1     3611.70     3457.50     59.69 o
  -1   6   1     1247.94     1123.82     17.38 o
   0   6   1      918.12      864.41     19.24 o
   1   6   1      486.23      413.12     11.13 o
   2   6   1      270.19      223.55      8.11 o
   3   6   1        3.26        2.19      3.49 o
   4   6   1        6.02        7.26      3.30 o
   5   6   1      184.83      171.17      4.54 o
  -5   7   1        1.40        0.64      3.82 o
  -4   7   1       86.97       96.01      3.77 o
  -3   7   1       66.35       61.71      3.66 o
  -2   7   1      209.27      226.84      6.06 o
  -1   7   1       47.72       43.12      2.80 o
   0   7   1     3191.24     2908.77     52.72 o
   1   7   1      138.26      134.69      4.99 o
   2   7   1       52.28       53.39      3.62 o
   3   7   1      487.70      485.24     12.16 o
   4   7   1        9.85       10.76      3.57 o
   5   7   1        0.00        3.24      3.58 o
  -5   8   1        3.79        0.60      4.00 o
  -4   8   1        2.12        2.35      3.27 o
  -3   8   1      357.72      349.94      8.69 o
  -2   8   1        2.64        2.46      2.69 o
  -1   8   1        2.87        9.26      2.61 o
   0   8   1        0.05        1.00      2.57 o
   1   8   1        4.22        3.68      3.39 o
   2   8   1       40.04       45.72      3.38 o
   3   8   1      116.63      132.16      4.43 o
   4   8   1       30.37       25.21      4.41 o
   5   8   1        6.91        3.72      3.79 o
  -5   9   1       15.35       13.17      4.04 o
  -4   9   1       66.06       67.08      3.73 o
  -3   9   1      160.03      172.86      3.93 o
  -2   9   1      114.11      117.49      3.29 o
  -1   9   1      284.66      277.41      8.39 o
   0   9   1      115.02       83.68      2.83 o
   1   9   1      890.37      820.80     22.87 o
   2   9   1      161.13      156.62      4.83 o
   3   9   1      457.54      484.53      5.49 o
   4   9   1        8.11        5.85      4.01 o
   5   9   1        4.37        5.01      4.33 o
  -5  10   1        4.45        6.65      4.86 o
  -4  10   1      146.72      150.40      4.24 o
  -3  10   1        3.47        4.27      3.05 o
  -2  10   1      432.89      430.40      9.41 o
  -1  10   1     1248.35     1270.01     38.32 o
   0  10   1        0.69        1.18      2.61 o
   1  10   1      509.25      498.85      8.12 o
   2  10   1        1.04        2.49      2.99 o
   3  10   1       67.58       65.03      3.89 o
   4  10   1        0.73        5.37      4.15 o
   5  10   1       47.93       40.69      4.61 o
  -4  11   1       79.35       82.33      4.69 o
  -3  11   1        0.66       -0.11      3.22 o
  -2  11   1      195.48      203.48      5.90 o
  -1  11   1      247.91      247.43      6.65 o
   0  11   1      138.46      142.16      3.28 o
   1  11   1      253.61      253.89      4.73 o
   2  11   1      422.53      409.85      8.88 o
   3  11   1       47.76       49.12      3.66 o
   4  11   1        5.41        8.04      3.51 o
  -4  12   1       28.97       24.92      3.91 o
  -3  12   1        1.13        1.07      3.26 o
  -2  12   1      842.29      833.39     18.92 o
  -1  12   1        2.05        1.74      2.73 o
   0  12   1       11.05       10.51      2.96 o
   1  12   1        7.28       11.37      3.10 o
   2  12   1      210.18      212.94      6.19 o
   3  12   1       47.75       47.67      3.43 o
   4  12   1        0.04        5.38      4.79 o
  -4  13   1       83.80       88.29      4.86 o
  -3  13   1       23.18       23.63      3.06 o
  -2  13   1      898.44      924.66     25.91 o
  -1  13   1        0.15        4.35      3.05 o
   0  13   1      199.20      185.83      3.79 o
   1  13   1       73.23       75.21      3.19 o
   2  13   1       56.58       65.13      3.16 o
   3  13   1       88.86       94.23      4.03 o
   4  13   1       35.16       24.48      4.57 o
  -4  14   1       28.10       25.75      4.22 o
  -3  14   1        4.30        7.80      3.18 o
  -2  14   1       11.71       15.14      3.02 o
  -1  14   1       10.05       13.60      2.60 o
   0  14   1        1.47        3.50      3.00 o
   1  14   1      126.28      126.98      4.09 o
   2  14   1        3.05        3.56      3.20 o
   3  14   1       67.14       71.84      3.98 o
   4  14   1       30.52       29.97      4.34 o
  -4  15   1        0.61       -1.73      3.70 o
  -3  15   1        0.78        4.81      3.49 o
  -2  15   1        5.20        8.13      3.49 o
  -1  15   1       27.31       31.68      2.78 o
   0  15   1       48.25       60.86      3.14 o
   1  15   1       56.79       63.22      3.33 o
   2  15   1       31.13       30.62      2.95 o
   3  15   1        6.64        4.75      3.65 o
   4  15   1        0.81        7.90      5.50 o
  -3  16   1       12.46       14.23      3.55 o
  -2  16   1       93.32       90.18      3.89 o
  -1  16   1       24.02       31.43      2.74 o
   0  16   1       19.29       25.30      2.70 o
   1  16   1      120.73      107.47      3.58 o
   2  16   1       14.42       14.70      3.07 o
   3  16   1       25.16       27.52      4.05 o
  -3  17   1        1.03        2.40      4.15 o
  -2  17   1        0.81        5.53      3.13 o
  -1  17   1       28.11       26.96      3.15 o
   0  17   1      199.27      201.81      6.90 o
   1  17   1       14.06       15.98      3.32 o
   2  17   1       36.09       37.96      3.53 o
   3  17   1       73.82       75.81      4.15 o
  -3  18   1        1.18       -0.74      3.68 o
  -2  18   1       41.43       48.08      3.96 o
  -1  18   1        0.04        4.20      3.54 o
   0  18   1        3.88        8.33      3.58 o
   1  18   1       24.56       36.99      3.44 o
   2  18   1       14.55       16.71      4.00 o
   3  18   1        1.79        5.43      3.72 o
  -2  19   1        1.68        4.72      3.95 o
  -1  19   1       24.38       29.15      3.81 o
   0  19   1        0.48        0.69      4.33 o
   1  19   1        2.68        5.21      3.17 o
   2  19   1        0.01        3.41      3.88 o
  -2  20   1        3.75        1.68      3.85 o
  -1  20   1        5.55        7.89      4.56 o
   0  20   1        4.25        3.48      3.77 o
   1  20   1        2.48        6.28      3.44 o
   2  20   1        0.02        0.37      4.20 o
  -1  21   1        1.06        3.84      4.42 o
   0  21   1       10.06        8.73      4.06 o
   1  21   1       17.78       16.54      3.46 o
  -5   0   2       14.71       17.29      4.68 o
  -4   0   2      455.90      479.29      8.58 o
  -3   0   2       74.12       78.04      4.42 o
  -2   0   2      886.08      908.76      8.96 o
  -1   0   2     4440.30     4601.91     90.47 o
   0   0   2      780.87      832.76     16.45 o
   1   0   2      183.28      178.14     10.56 o
   2   0   2      673.21      617.70     36.89 o
   3   0   2     2695.22     2688.23    232.01 o
   4   0   2      111.61      102.82      5.69 o
   5   0   2       20.90       20.52      4.25 o
  -5   1   2        0.30       -0.39      3.50 o
  -4   1   2      234.86      237.02      7.32 o
  -3   1   2       32.97       35.34      3.09 o
  -2   1   2     1178.74     1168.58     10.42 o
  -1   1   2        4.57        4.68      3.21 o
   0   1   2     1604.24     1657.20     14.52 o
   1   1   2     3829.60     3223.02     50.41 o
   2   1   2       43.44       35.20      3.87 o
   3   1   2        0.02        2.51      4.13 o
   4   1   2       46.92       47.90      3.42 o
   5   1   2       14.37       12.80      4.00 o
  -5   2   2        0.67        1.75      3.57 o
  -4   2   2        3.97        5.59      2.92 o
  -3   2   2      129.06      134.64      3.27 o
  -2   2   2      307.15      328.15      4.97 o
  -1   2   2     2830.37     2820.35     53.05 o
   0   2   2     2072.40     2098.44     14.75 o
   1   2   2      969.87      854.33     33.11 o
   2   2   2       80.87       91.78      5.40 o
   3   2   2      111.54      121.93      4.36 o
   4   2   2        9.45        8.60      3.48 o
   5   2   2       30.77       27.47      3.36 o
  -5   3   2        3.83        5.18      3.07 o
  -4   3   2       25.97       25.61      3.09 o
  -3   3   2        2.05        3.09      2.50 o
  -2   3   2      378.46      337.51      6.70 o
  -1   3   2    31964.80    30664.70    573.67 o
   0   3   2      595.83      568.76      8.64 o
   1   3   2     3426.40     2951.08     17.90 o
   2   3   2      503.26      522.82     18.17 o
   3   3   2      178.64      171.84      5.04 o
   4   3   2       15.12       16.26      3.84 o
   5   3   2       51.44       39.53      4.17 o
  -5   4   2        3.40        2.94      3.35 o
  -4   4   2      396.01      415.31      7.86 o
  -3   4   2       92.01       87.69      3.32 o
  -2   4   2     1066.40     1042.25     28.50 o
  -1   4   2    17489.09    16985.62    192.36 o
   0   4   2     6306.57     5837.52     55.15 o
   1   4   2     5614.13     4694.08     37.64 o
   2   4   2      115.93      132.72      6.00 o
   3   4   2      601.86      560.60     19.02 o
   4   4   2      129.08      130.32      5.95 o
   5   4   2        0.42        3.06      3.39 o
  -5   5   2       14.68       13.21      3.31 o
  -4   5   2       99.67       99.73      4.00 o
  -3   5   2      132.93      132.98      3.17 o
  -2   5   2     1011.40     1016.10     23.11 o
  -1   5   2      765.87      782.60     14.18 o
   0   5   2     1114.08     1043.23     19.45 o
   1   5   2     3859.37     3554.17     92.83 o
   2   5   2       57.06       56.42      3.72 o
   3   5   2       55.89       53.28      3.98 o
   4   5   2       12.08       13.91      3.28 o
   5   5   2       74.45       70.85      4.50 o
  -5   6   2        0.76        2.58      3.29 o
  -4   6   2       47.61       50.41      3.55 o
  -3   6   2        9.86        9.53      2.75 o
  -2   6   2        0.38        3.06      2.99 o
  -1   6   2      110.56      110.03      3.23 o
   0   6   2       22.57       26.63      3.20 o
   1   6   2       30.37       28.57      3.83 o
   2   6   2       26.06       20.44      3.49 o
   3   6   2       57.36       62.60      3.35 o
   4   6   2       13.74       16.61      3.15 o
   5   6   2        0.42        3.30      4.14 o
  -5   7   2        1.84        3.67      4.36 o
  -4   7   2       23.17       27.52      3.37 o
  -3   7   2      190.08      202.35      6.07 o
  -2   7   2     2411.97     2351.76     46.52 o
  -1   7   2      816.38      780.05     15.16 o
   0   7   2      931.59      919.20     19.48 o
   1   7   2      181.91      138.42      4.09 o
   2   7   2       86.88       81.63      4.09 o
   3   7   2      430.14      427.65      9.40 o
   4   7   2        1.20        3.10      3.67 o
   5   7   2       18.23       22.17      4.41 o
  -5   8   2        1.05        3.32      4.47 o
  -4   8   2       14.54       18.75      3.60 o
  -3   8   2      371.46      376.88     13.10 o
  -2   8   2      144.64      152.41      3.22 o
  -1   8   2     1681.31     1673.02     31.94 o
   0   8   2     5753.29     5425.28    152.31 o
   1   8   2     3316.17     3181.82     68.81 o
   2   8   2       15.88       17.04      3.16 o
   3   8   2      419.58      408.04      7.64 o
   4   8   2       13.13       19.05      4.11 o
   5   8   2        3.18        4.78      4.72 o
  -5   9   2        1.06       -0.31      4.75 o
  -4   9   2       48.63       48.67      3.84 o
  -3   9   2      143.27      139.11      6.93 o
  -2   9   2      246.44      226.21      4.38 o
  -1   9   2      590.76      617.64     15.31 o
   0   9   2     1192.08     1258.96     31.44 o
   1   9   2     1428.99     1390.03     24.93 o
   2   9   2        1.27        4.91      3.34 o
   3   9   2      162.44      151.30     11.11 o
   4   9   2        6.18       11.72      4.12 o
   5   9   2        0.16       -2.28      5.19 o
  -5  10   2       13.81       13.58      4.28 o
  -4  10   2        1.55        5.01      3.56 o
  -3  10   2       98.80      100.41      4.07 o
  -2  10   2      118.10      119.83      3.54 o
  -1  10   2      159.54      183.33      3.78 o
   0  10   2      141.07      143.84      3.42 o
   1  10   2        4.82        4.75      3.02 o
   2  10   2      269.97      265.35      7.59 o
   3  10   2       69.05       90.92      4.04 o
   4  10   2       17.97       18.25      3.78 o
   5  10   2        4.21       10.09      5.48 o
  -4  11   2        1.45        2.13      3.81 o
  -3  11   2        1.09        5.27      3.29 o
  -2  11   2      176.70      173.99      5.16 o
  -1  11   2        2.03        7.18      3.23 o
   0  11   2       20.62       20.39      2.88 o
   1  11   2      982.84      955.54     22.12 o
   2  11   2      206.92      214.90      4.42 o
   3  11   2       59.89       59.86      3.74 o
   4  11   2        1.66        0.69      4.80 o
  -4  12   2       76.24       75.80      4.25 o
  -3  12   2        0.07        3.01      3.58 o
  -2  12   2       19.09       18.68      2.73 o
  -1  12   2      255.13      240.61      6.00 o
   0  12   2      162.27      145.24      4.72 o
   1  12   2      560.12      554.60      7.72 o
   2  12   2      105.61      102.79      3.71 o
   3  12   2      214.44      221.94      4.47 o
   4  12   2       31.86       31.03      4.61 o
  -4  13   2       20.18       21.48      4.65 o
  -3  13   2      116.91      119.44      5.90 o
  -2  13   2      187.11      189.47      4.84 o
  -1  13   2       10.54       12.45      2.65 o
   0  13   2       53.75       49.70      3.16 o
   1  13   2      539.59      555.47      7.79 o
   2  13   2       39.79       42.15      3.38 o
   3  13   2       34.03       38.46      4.23 o
   4  13   2       19.47       18.99      4.58 o
  -4  14   2       24.32       21.58      4.22 o
  -3  14   2        4.83        6.32      3.44 o
  -2  14   2      128.50      124.23      5.52 o
  -1  14   2        5.20        2.98      3.11 o
   0  14   2        1.91        2.04      2.94 o
   1  14   2     1351.33     1347.30     19.04 o
   2  14   2        0.57        3.26      3.74 o
   3  14   2        0.02        3.76      4.68 o
   4  14   2       25.17       15.14      4.34 o
  -4  15   2        3.57        4.44      4.34 o
  -3  15   2       28.96       35.06      3.94 o
  -2  15   2       16.92       19.33      3.12 o
  -1  15   2      144.75      145.22      4.85 o
   0  15   2       23.57       24.50      3.04 o
   1  15   2      832.51      840.67      9.36 o
   2  15   2       19.61       20.96      3.30 o
   3  15   2       22.65       25.17      4.44 o
   4  15   2        1.50        7.34      3.99 o
  -3  16   2        9.42        9.57      3.68 o
  -2  16   2       56.69       62.24      3.47 o
  -1  16   2      101.55       98.98      4.59 o
   0  16   2       23.43       23.17      3.01 o
   1  16   2        0.06        1.65      3.55 o
   2  16   2        0.00        2.56      3.30 o
   3  16   2       31.83       34.02      4.62 o
  -3  17   2       13.95       18.04      4.23 o
  -2  17   2       11.88       13.82      2.94 o
  -1  17   2       18.13       25.13      3.93 o
   0  17   2       51.25       52.76      3.38 o
   1  17   2       23.17       27.03      3.43 o
   2  17   2        2.70        5.18      3.26 o
   3  17   2        1.70        6.95      4.23 o
  -3  18   2        1.10        4.02      3.98 o
  -2  18   2       72.27       85.52      5.57 o
  -1  18   2        0.16        2.49      3.99 o
   0  18   2       75.29       74.65      5.06 o
   1  18   2       19.46       18.36      3.46 o
   2  18   2       16.17       18.52      3.63 o
   3  18   2        0.37        4.22      4.65 o
  -2  19   2      121.03      121.11      8.96 o
  -1  19   2       44.24       45.03      3.88 o
   0  19   2      114.45      116.71      5.04 o
   1  19   2       32.73       31.03      3.49 o
   2  19   2        3.71        1.85      3.69 o
  -2  20   2       22.34       23.72      5.04 o
  -1  20   2        8.29        9.83      3.48 o
   0  20   2       21.16       17.87      3.43 o
   1  20   2       71.14       68.05      5.69 o
  -1  21   2        0.08        2.89      4.81 o
   0  21   2       18.39       19.73      4.35 o
   1  21   2       18.94       15.00      3.36 o
  -5   1   3        8.05        7.15      3.17 o
  -4   1   3      100.72      100.92      3.35 o
  -3   1   3      944.53      907.87     17.60 o
  -2   1   3       13.37       12.01      2.55 o
  -1   1   3     4682.39     5220.53     58.07 o
   0   1   3     2027.60     2238.97     13.90 o
   1   1   3     1506.31     1277.82     34.85 o
   2   1   3      223.29      218.11      7.79 o
   3   1   3      330.83      320.01     13.32 o
   4   1   3      305.22      325.78     13.24 o
   5   1   3       47.72       36.56      3.40 o
  -5   2   3       12.92       14.67      3.16 o
  -4   2   3       74.25       77.76      3.35 o
  -3   2   3      469.20      464.70      9.14 o
  -2   2   3        8.44       14.18      2.88 o
  -1   2   3    30341.55    29482.44    306.12 o
   0   2   3      131.31      135.77      5.21 o
   1   2   3     2590.92     2201.24     28.85 o
   2   2   3      949.54      852.83     22.94 o
   3   2   3       84.81       77.37      4.77 o
   4   2   3       98.15       98.02      4.01 o
   5   2   3        9.81        6.82      4.38 o
  -5   3   3        1.03        2.37      3.39 o
  -4   3   3        0.02        1.36      2.70 o
  -3   3   3     1668.47     1712.72     37.27 o
  -2   3   3      441.16      430.39     10.74 o
  -1   3   3     3596.61     3557.23     53.31 o
   0   3   3      196.10      188.05      6.14 o
   1   3   3     6171.75     5232.19    162.98 o
   2   3   3      713.09      747.02     24.30 o
   3   3   3      142.09      142.80      5.78 o
   4   3   3      136.12      129.88      7.58 o
   5   3   3       14.48       11.27      4.04 o
  -5   4   3       25.17       25.25      3.53 o
  -4   4   3       84.81       82.82      3.44 o
  -3   4   3       15.06       16.07      3.42 o
  -2   4   3        2.88        4.24      2.41 o
  -1   4   3      950.17      926.03     16.69 o
   0   4   3      376.94      339.10      6.35 o
   1   4   3      506.77      446.27     17.23 o
   2   4   3       22.58       23.11      5.34 o
   3   4   3      130.91      122.84      6.08 o
   4   4   3        1.18        1.94      3.29 o
   5   4   3       16.77       11.86      4.27 o
  -5   5   3       12.32       13.28      3.92 o
  -4   5   3      324.27      318.60     16.70 o
  -3   5   3      179.11      185.01      4.42 o
  -2   5   3      706.32      765.38     16.26 o
  -1   5   3      297.09      330.71      4.12 o
   0   5   3     2272.22     2137.64     34.08 o
   1   5   3       16.05       19.55      5.82 o
   2   5   3      353.61      356.10      7.56 o
   3   5   3      246.48      243.26      7.45 o
   4   5   3      353.50      342.31     12.97 o
   5   5   3      127.70      111.60      4.91 o
  -5   6   3       73.87       67.52      4.29 o
  -4   6   3      211.54      216.13      7.56 o
  -3   6   3       12.12       13.04      2.91 o
  -2   6   3      423.37      419.87      9.59 o
  -1   6   3        1.76        2.04      3.12 o
   0   6   3       46.99       46.97      3.47 o
   1   6   3      742.92      656.78     12.35 o
   2   6   3     2072.17     1899.97     16.61 o
   3   6   3       17.15       18.00      3.54 o
   4   6   3      265.62      262.49      5.54 o
   5   6   3      105.06       89.53      4.90 o
  -5   7   3        1.11        3.51      3.95 o
  -4   7   3       22.85       23.58      3.38 o
  -3   7   3      220.07      213.21      7.04 o
  -2   7   3      209.42      221.22      5.06 o
  -1   7   3       18.70       24.40      2.70 o
   0   7   3     1092.70     1061.98     23.82 o
   1   7   3      175.60      198.33      4.46 o
   2   7   3      248.42      224.75      4.54 o
   3   7   3       79.45       81.98      4.21 o
   4   7   3        3.71        4.52      3.60 o
   5   7   3        2.19        3.63      4.63 o
  -5   8   3       17.22       18.29      4.50 o
  -4   8   3       13.40       17.60      3.56 o
  -3   8   3      488.33      518.23      8.21 o
  -2   8   3      503.70      525.70     10.47 o
  -1   8   3      710.86      746.61     14.30 o
   0   8   3      206.23      191.41      3.99 o
   1   8   3      787.66      774.01      6.49 o
   2   8   3        4.65        3.48      3.44 o
   3   8   3      108.06      119.82      5.28 o
   4   8   3        0.02        0.14      4.14 o
   5   8   3        5.42        4.34      5.18 o
  -5   9   3        0.40       -0.34      3.82 o
  -4   9   3       18.80       19.07      3.64 o
  -3   9   3     1932.28     1960.53     60.40 o
  -2   9   3       82.90       87.65      3.01 o
  -1   9   3      495.72      447.35     10.49 o
   0   9   3       21.10       17.83      3.08 o
   1   9   3       17.02        9.72      3.34 o
   2   9   3      219.09      214.97      5.93 o
   3   9   3        7.90       11.31      3.53 o
   4   9   3       85.83       90.89      6.34 o
   5   9   3        1.97       -0.08      4.69 o
  -5  10   3       27.53       20.01      4.55 o
  -4  10   3        8.20       14.92      3.93 o
  -3  10   3      452.97      471.87     13.55 o
  -2  10   3        2.75        3.32      2.95 o
  -1  10   3     1072.01     1047.66     21.48 o
   0  10   3       81.08       89.16      2.96 o
   1  10   3      549.46      535.84      9.47 o
   2  10   3      228.07      209.42      4.96 o
   3  10   3       25.08       28.51      4.06 o
   4  10   3       20.36       23.01      4.73 o
  -4  11   3        0.20       -1.49      3.87 o
  -3  11   3        5.51        8.55      3.09 o
  -2  11   3      109.99      107.35      2.80 o
  -1  11   3       44.44       41.24      2.81 o
   0  11   3      342.86      368.19      7.89 o
   1  11   3      284.95      280.11      6.31 o
   2  11   3       19.84       21.77      3.36 o
   3  11   3       75.70       92.55      7.64 o
   4  11   3        5.73       12.03      4.03 o
  -4  12   3        1.38        0.15      3.93 o
  -3  12   3       16.47       17.87      2.69 o
  -2  12   3      269.39      283.10      5.24 o
  -1  12   3       33.38       31.68      3.38 o
   0  12   3      240.65      234.95     10.07 o
   1  12   3       11.19       10.20      3.13 o
   2  12   3       25.61       24.45      3.08 o
   3  12   3       28.30       27.70      3.45 o
   4  12   3       18.39       19.08      4.43 o
  -4  13   3       28.28       30.97      3.51 o
  -3  13   3      155.19      165.46      8.13 o
  -2  13   3      456.07      478.68     12.73 o
  -1  13   3      170.55      166.11      6.95 o
   0  13   3        1.01        0.51      2.68 o
   1  13   3      196.21      188.39      3.51 o
   2  13   3        5.79        6.48      3.49 o
   3  13   3       81.36       85.02      4.48 o
   4  13   3       33.55       36.25      4.33 o
  -4  14   3        0.53        0.33      3.97 o
  -3  14   3       14.14       13.61      3.76 o
  -2  14   3        4.72        5.50      2.97 o
  -1  14   3      618.88      625.56     17.95 o
   0  14   3       48.38       54.00      3.16 o
   1  14   3        9.37       12.11      3.15 o
   2  14   3       67.14       67.66      3.48 o
   3  14   3        0.60        2.10      4.19 o
   4  14   3       34.94       36.03      4.36 o
  -4  15   3        0.11       -2.20      3.99 o
  -3  15   3       20.44       24.88      3.42 o
  -2  15   3      127.74      121.10      4.93 o
  -1  15   3        4.09        4.92      3.14 o
   0  15   3       51.44       53.76      3.16 o
   1  15   3      404.99      406.06      9.77 o
   2  15   3       47.24       49.73      3.83 o
   3  15   3       57.37       51.43      4.20 o
  -3  16   3       18.58       23.12      3.47 o
  -2  16   3       47.11       43.63      3.14 o
  -1  16   3        2.87        3.79      3.36 o
   0  16   3       10.33       17.03      3.22 o
   1  16   3        0.14        1.72      3.03 o
   2  16   3        0.36        2.40      3.38 o
   3  16   3      179.62      154.78      8.89 o
  -3  17   3        9.04       11.69      3.92 o
  -2  17   3        0.81        5.17      3.94 o
  -1  17   3       16.82       21.64      3.82 o
   0  17   3       15.34       21.46      3.62 o
   1  17   3        5.59       10.34      3.54 o
   2  17   3        0.72        3.99      3.45 o
   3  17   3      107.87      103.75      4.83 o
  -3  18   3       18.81       13.96      4.51 o
  -2  18   3        0.74        0.65      3.41 o
  -1  18   3       41.37       49.50      3.84 o
   0  18   3        0.03        3.05      3.42 o
   1  18   3        0.01        1.89      3.23 o
   2  18   3       45.51       40.69      4.49 o
  -2  19   3        5.97        8.86      4.03 o
  -1  19   3        8.92        9.76      3.83 o
   0  19   3        3.61        3.38      3.32 o
   1  19   3        0.11        4.50      3.50 o
   2  19   3       26.27       27.33      4.16 o
  -2  20   3       56.51       60.62      7.70 o
  -1  20   3        2.45        0.23      4.19 o
   0  20   3       17.60       19.76      3.61 o
   1  20   3        1.81        3.15      3.68 o
   0  21   3        9.65       10.67      4.90 o
  -5   0   4        0.06        3.60      5.33 o
  -4   0   4      334.63      372.10     10.27 o
  -3   0   4      483.71      458.90      6.45 o
  -2   0   4      261.59      250.84      6.84 o
  -1   0   4     6174.26     6204.20     67.32 o
   0   0   4     8067.43     8240.44     36.92 o
   1   0   4      836.70      733.96     18.61 o
   2   0   4        0.33        1.53      5.53 o
   3   0   4       37.94       31.46      6.16 o
   4   0   4       19.66       20.73      5.21 o
   5   0   4        9.07       12.74      5.64 o
  -5   1   4       28.28       30.57      3.95 o
  -4   1   4        9.99       11.25      2.89 o
  -3   1   4        0.36        1.89      2.58 o
  -2   1   4        3.91        5.96      2.69 o
  -1   1   4      246.87      283.52      4.65 o
   0   1   4      231.35      253.97      5.92 o
   1   1   4     1086.39     1054.60     18.68 o
   2   1   4     2344.23     2244.90     26.73 o
   3   1   4        2.62        4.51      4.23 o
   4   1   4        2.12        1.44      4.50 o
   5   1   4       22.62       18.66      4.51 o
  -5   2   4        0.23        1.04      3.16 o
  -4   2   4       25.29       27.97      3.37 o
  -3   2   4       54.82       53.69      2.90 o
  -2   2   4        3.85        3.76      2.60 o
  -1   2   4     4760.72     4976.88     94.14 o
   0   2   4      279.40      270.39      6.15 o
   1   2   4       13.42       10.31      4.94 o
   2   2   4       40.04       40.05      4.42 o
   3   2   4       15.38       16.12      4.41 o
   4   2   4        0.02        2.00      3.96 o
   5   2   4        0.02        1.40      4.31 o
  -5   3   4       62.09       64.22      4.34 o
  -4   3   4        2.01        0.53      3.18 o
  -3   3   4      174.21      184.93      4.28 o
  -2   3   4       12.86       14.66      2.80 o
  -1   3   4       58.17       72.68      3.96 o
   0   3   4      245.38      220.71      5.40 o
   1   3   4      326.79      326.78     10.28 o
   2   3   4     3571.58     3372.19     93.18 o
   3   3   4        2.47        2.45      3.97 o
   4   3   4       12.80       18.05      4.10 o
   5   3   4        2.33        2.81      4.14 o
  -5   4   4        6.16        6.56      3.88 o
  -4   4   4       20.79       25.13      3.42 o
  -3   4   4      816.69      838.35     19.03 o
  -2   4   4       84.18       95.19      3.36 o
  -1   4   4     7925.51     7970.06    141.51 o
   0   4   4     1686.86     1658.90     10.12 o
   1   4   4     2268.64     2175.98     75.05 o
   2   4   4      366.22      330.33      7.61 o
   3   4   4        1.02        3.10      3.86 o
   4   4   4      553.45      549.64     24.43 o
   5   4   4       16.88       14.24      4.17 o
  -5   5   4       42.97       41.47      3.74 o
  -4   5   4       24.64       31.49      3.30 o
  -3   5   4       19.41       18.85      3.24 o
  -2   5   4      376.07      389.16      6.29 o
  -1   5   4     3714.86     3741.76     76.44 o
   0   5   4      153.17      148.15      5.39 o
   1   5   4     1749.30     1723.28     53.50 o
   2   5   4     1070.53      956.30      8.71 o
   3   5   4       23.94       20.45      5.30 o
   4   5   4        6.99        7.03      3.95 o
   5   5   4       91.23       83.67      4.55 o
  -5   6   4       10.10        6.95      3.64 o
  -4   6   4       99.10      100.27      3.32 o
  -3   6   4      117.68      121.61      4.73 o
  -2   6   4      634.16      599.40     12.20 o
  -1   6   4     1815.72     1820.42     38.40 o
   0   6   4        0.26       -0.68      4.09 o
   1   6   4     1526.04     1588.14     70.27 o
   2   6   4      808.50      828.77      8.59 o
   3   6   4       42.98       39.79      5.18 o
   4   6   4       14.13       17.76      4.28 o
   5   6   4        1.25        3.64      4.55 o
  -5   7   4       45.45       46.34      4.19 o
  -4   7   4       20.10       22.43      3.33 o
  -3   7   4        0.92       -0.01      2.34 o
  -2   7   4      953.33     1045.71     20.44 o
  -1   7   4     1307.24     1273.44     23.29 o
   0   7   4        4.61       12.21      3.60 o
   1   7   4     1850.79     1797.86     56.32 o
   2   7   4     1809.99     1749.39     16.37 o
   3   7   4       47.22       40.93      4.52 o
   4   7   4        0.06        9.30      4.38 o
   5   7   4       28.38       28.53      5.34 o
  -5   8   4        4.00        5.00      4.06 o
  -4   8   4        5.49        6.43      3.37 o
  -3   8   4      417.13      448.92     11.17 o
  -2   8   4      269.57      269.97      4.86 o
  -1   8   4      655.61      625.21     10.43 o
   0   8   4     2273.00     2151.73     46.82 o
   1   8   4      257.12      213.07      4.61 o
   2   8   4       55.07       55.64      3.94 o
   3   8   4        2.45        1.33      3.82 o
   4   8   4      318.91      294.11     16.27 o
   5   8   4       12.34        7.59      4.70 o
  -5   9   4       21.32       20.58      4.27 o
  -4   9   4       59.19       55.25      4.87 o
  -3   9   4      235.71      238.05      5.91 o
  -2   9   4        5.10        5.12      2.65 o
  -1   9   4      723.71      662.59     17.21 o
   0   9   4       43.85       51.53      2.91 o
   1   9   4        0.48        0.40      3.48 o
   2   9   4      124.76      114.72      4.42 o
   3   9   4        9.91        6.00      3.43 o
   4   9   4       55.36       65.10      6.62 o
  -5  10   4        1.29        2.40      4.15 o
  -4  10   4       18.23       19.30      3.25 o
  -3  10   4       23.61       27.96      2.85 o
  -2  10   4        0.02        1.47      2.84 o
  -1  10   4       21.75       18.71      2.67 o
   0  10   4       12.66       13.83      3.04 o
   1  10   4        3.03        4.22      3.22 o
   2  10   4       31.65       32.18      4.04 o
   3  10   4        1.13        0.93      3.97 o
   4  10   4        5.58        7.82      6.19 o
  -4  11   4        0.19        3.76      3.10 o
  -3  11   4        8.62        8.80      2.95 o
  -2  11   4        0.09        1.46      3.20 o
  -1  11   4      130.55      115.90      4.69 o
   0  11   4      339.44      364.27      4.04 o
   1  11   4      385.32      380.73      5.33 o
   2  11   4      464.13      461.16      5.88 o
   3  11   4       45.94       40.41      4.58 o
   4  11   4        1.83       -1.48      4.94 o
  -4  12   4       13.45       15.36      3.68 o
  -3  12   4        4.47        8.86      2.73 o
  -2  12   4        0.14        0.66      2.99 o
  -1  12   4      112.54       98.76      3.62 o
   0  12   4      672.73      623.68     13.45 o
   1  12   4        1.23        0.39      3.04 o
   2  12   4        2.03        2.43      3.25 o
   3  12   4        0.55       -3.65      7.30 o
   4  12   4       44.47       45.53      5.24 o
  -4  13   4        6.71        3.22      3.72 o
  -3  13   4        2.93        6.05      3.12 o
  -2  13   4       39.15       46.94      4.54 o
  -1  13   4      126.02      131.47      5.23 o
   0  13   4       80.25       77.38      3.78 o
   1  13   4      231.33      230.42      3.84 o
   2  13   4        4.52        4.09      3.61 o
   3  13   4        6.73        5.32      4.07 o
   4  13   4       16.40       21.29      4.74 o
  -4  14   4       11.94       11.44      4.28 o
  -3  14   4        2.90        5.52      2.92 o
  -2  14   4       12.11       10.23      3.25 o
  -1  14   4      209.48      208.65      5.82 o
   0  14   4       15.46       13.31      3.16 o
   1  14   4       67.51       70.98      3.20 o
   2  14   4       34.44       38.62      3.52 o
   3  14   4       49.08       41.78      3.82 o
   4  14   4       12.76       12.03      4.53 o
  -4  15   4        0.97        3.90      3.93 o
  -3  15   4       70.26       70.90      3.68 o
  -2  15   4        0.11       -0.37      3.48 o
  -1  15   4      190.18      194.09      5.02 o
   0  15   4        1.03        5.87      3.18 o
   1  15   4       56.10       68.72      3.81 o
   2  15   4      256.88      264.99      5.60 o
   3  15   4        6.00        7.81      3.76 o
  -3  16   4      130.87      137.28      5.52 o
  -2  16   4        0.06        2.00      3.33 o
  -1  16   4       22.46       26.52      3.32 o
   0  16   4      529.22      555.09     11.85 o
   1  16   4       24.10       28.46      3.24 o
   2  16   4        1.15        7.45      3.22 o
   3  16   4        0.75        1.86      5.07 o
  -3  17   4        0.25        5.46      4.19 o
  -2  17   4        0.89        1.92      3.28 o
  -1  17   4        6.05       12.17      3.50 o
   0  17   4      124.03      133.96      5.52 o
   1  17   4        8.62       10.98      3.60 o
   2  17   4        0.35        1.63      3.54 o
   3  17   4       15.63       17.48      5.30 o
  -3  18   4        2.66        0.35      4.45 o
  -2  18   4       10.64       16.50      4.48 o
  -1  18   4        3.90        4.69      3.33 o
   0  18   4      420.12      399.12     15.23 o
   1  18   4        4.39        4.33      3.25 o
   2  18   4        2.25        4.27      3.75 o
  -2  19   4        2.80        1.90      3.88 o
  -1  19   4       19.56       21.63      4.25 o
   0  19   4       42.49       39.01      5.19 o
   1  19   4       59.88       56.57      3.61 o
   2  19   4       47.61       44.92      4.38 o
  -1  20   4        8.15        7.65      4.25 o
   0  20   4        4.72        6.38      3.63 o
   1  20   4        3.69        2.81      3.70 o
   0  21   4        6.21        8.11      4.15 o
  -5   1   5       15.98       17.95      3.90 o
  -4   1   5      171.73      178.32      6.33 o
  -3   1   5      120.60      117.38      3.10 o
  -2   1   5      902.62      962.34     15.89 o
  -1   1   5       90.77      102.31      3.87 o
   0   1   5     7087.54     7101.13     22.20 o
   1   1   5        0.02        0.90      4.51 o
   2   1   5       87.59       77.00      4.41 o
   3   1   5       87.80       83.52      4.75 o
   4   1   5       23.64       28.80      4.27 o
   5   1   5        6.60        5.34      5.95 o
  -5   2   5      181.29      171.15      9.32 o
  -4   2   5        3.72        7.55      3.17 o
  -3   2   5       34.25       35.83      3.03 o
  -2   2   5      573.07      507.32      7.13 o
  -1   2   5       77.77       74.79      3.51 o
   0   2   5       61.77       71.53      3.99 o
   1   2   5      432.35      437.28      6.59 o
   2   2   5     1549.75     1322.15     17.49 o
   3   2   5      189.96      195.34      6.12 o
   4   2   5     1086.36     1119.69     38.26 o
   5   2   5       11.68       12.88      4.25 o
  -5   3   5       46.55       40.56      4.71 o
  -4   3   5       30.55       37.73      3.05 o
  -3   3   5      139.59      143.28      3.23 o
  -2   3   5       59.40       64.20      2.90 o
  -1   3   5      466.20      521.55      6.82 o
   0   3   5     1241.58     1171.19     30.75 o
   1   3   5      337.40      341.57      7.47 o
   2   3   5      702.76      705.65     19.66 o
   3   3   5      272.94      275.61      6.76 o
   4   3   5      159.07      167.24      4.68 o
   5   3   5        5.89        6.11      4.31 o
  -5   4   5       28.94       27.72      3.52 o
  -4   4   5        3.51        5.30      3.44 o
  -3   4   5      114.89      115.13      3.23 o
  -2   4   5     1134.21     1212.98     14.85 o
  -1   4   5       39.80       32.58      3.07 o
   0   4   5     1113.81     1076.75     11.33 o
   1   4   5      357.27      336.26      9.98 o
   2   4   5      144.29      150.67      6.89 o
   3   4   5       15.72       17.63      4.26 o
   4   4   5       28.42       26.21      4.11 o
   5   4   5        6.45        5.70      4.16 o
  -5   5   5        0.50        4.83      3.65 o
  -4   5   5      504.08      504.31      9.65 o
  -3   5   5      138.89      146.28      3.32 o
  -2   5   5     6434.15     6661.00    124.03 o
  -1   5   5      111.57      116.46      3.68 o
   0   5   5     2091.77     1962.18     47.02 o
   1   5   5      368.00      361.37     12.46 o
   2   5   5      496.68      481.17     21.58 o
   3   5   5        1.47        3.46      5.21 o
   4   5   5        0.07        0.60      3.85 o
   5   5   5        2.85        4.06      4.39 o
  -5   6   5        0.48        2.84      3.44 o
  -4   6   5      614.40      637.47     16.07 o
  -3   6   5        6.76        9.36      2.86 o
  -2   6   5     5966.19     6129.49    126.71 o
  -1   6   5     2087.34     2252.21     42.72 o
   0   6   5     1358.51     1393.42     21.40 o
   1   6   5       83.54       77.63      4.57 o
   2   6   5      193.49      151.59      5.29 o
   3   6   5       23.90       14.13      7.29 o
   4   6   5        9.25        7.48      5.35 o
   5   6   5      137.10      114.29      5.52 o
  -5   7   5        0.21        3.69      3.65 o
  -4   7   5        7.90        9.90      3.40 o
  -3   7   5      218.30      236.26      4.60 o
  -2   7   5      119.24      121.00      3.51 o
  -1   7   5      586.64      726.76     14.14 o
   0   7   5     2226.59     2151.96     61.83 o
   1   7   5      481.54      508.09     22.37 o
   2   7   5        4.94        9.38      6.14 o
   3   7   5       39.89       43.36      4.11 o
   4   7   5       31.10       29.69      4.29 o
   5   7   5       21.65       26.61      6.10 o
  -5   8   5        2.50        5.39      3.74 o
  -4   8   5        0.00        2.04      3.49 o
  -3   8   5       27.68       27.57      3.29 o
  -2   8   5        3.89        7.78      2.71 o
  -1   8   5       75.25       86.28      3.02 o
   0   8   5      344.64      341.42      7.30 o
   1   8   5        4.62        5.74      3.84 o
   2   8   5        2.41        0.46      3.61 o
   3   8   5      128.00      121.21      4.74 o
   4   8   5       52.95       53.47      4.92 o
  -5   9   5        3.98        3.74      3.68 o
  -4   9   5       24.29       24.91      3.06 o
  -3   9   5      570.75      598.73      9.40 o
  -2   9   5       10.38       12.74      2.97 o
  -1   9   5       12.08        8.52      2.62 o
   0   9   5      531.74      480.93     10.04 o
   1   9   5      373.91      364.53      7.77 o
   2   9   5       41.41       51.51      7.04 o
   3   9   5       77.29       67.56      6.78 o
   4   9   5       58.13       72.16      5.67 o
  -5  10   5       11.28        7.81      4.02 o
  -4  10   5       11.20       14.48      3.81 o
  -3  10   5      551.06      584.35     17.06 o
  -2  10   5      515.04      553.51     13.60 o
  -1  10   5       71.99       76.93      4.04 o
   0  10   5      143.11      140.69      3.26 o
   1  10   5       48.40       45.95      3.58 o
   2  10   5      599.74      577.46      5.91 o
   3  10   5       39.45       33.80      4.67 o
   4  10   5       44.15       42.51      4.12 o
  -4  11   5       34.52       36.97      4.41 o
  -3  11   5       46.89       48.18      3.30 o
  -2  11   5       29.11       25.71      3.04 o
  -1  11   5        3.40        8.02      2.96 o
   0  11   5      143.17      138.98      3.46 o
   1  11   5       62.86       66.11      3.08 o
   2  11   5       97.44      106.35      6.90 o
   3  11   5        4.07       10.04      3.72 o
   4  11   5        0.00       -2.90      3.98 o
  -4  12   5        1.55        3.24      3.37 o
  -3  12   5      274.43      280.29     11.29 o
  -2  12   5       79.41       82.85      3.32 o
  -1  12   5        0.53        1.49      3.01 o
   0  12   5       35.00       36.05      3.13 o
   1  12   5      174.82      179.13      3.72 o
   2  12   5       58.03       61.11      4.89 o
   3  12   5       26.40       28.85      4.21 o
   4  12   5       23.13       24.92      4.50 o
  -4  13   5       15.12       16.27      3.85 o
  -3  13   5       63.39       60.73      4.02 o
  -2  13   5        1.27        3.36      2.89 o
  -1  13   5       17.94       15.92      2.79 o
   0  13   5      241.04      228.43      3.53 o
   1  13   5        7.11        9.33      3.34 o
   2  13   5      372.92      401.28      5.55 o
   3  13   5       20.26       22.34      4.24 o
   4  13   5       16.40       18.98      4.24 o
  -4  14   5        0.55        1.94      3.88 o
  -3  14   5        6.04        6.09      3.60 o
  -2  14   5      105.86      105.06      6.77 o
  -1  14   5       35.94       36.17      3.46 o
   0  14   5        0.60        1.94      3.15 o
   1  14   5       72.09       73.69      3.65 o
   2  14   5      275.60      299.03      6.96 o
   3  14   5       43.31       43.17      4.11 o
  -4  15   5       12.44       18.38      5.31 o
  -3  15   5        0.06        3.46      3.55 o
  -2  15   5        0.94        0.01      3.45 o
  -1  15   5       67.08       68.97      3.88 o
   0  15   5      180.38      201.04      4.00 o
   1  15   5       12.51       13.97      3.25 o
   2  15   5       13.85       17.49      3.95 o
   3  15   5       45.43       39.21      4.50 o
  -3  16   5      186.76      171.85     16.37 o
  -2  16   5        0.04        2.50      3.29 o
  -1  16   5        2.18        1.85      3.44 o
   0  16   5      207.85      205.39      8.77 o
   1  16   5        7.97       11.70      3.17 o
   2  16   5       30.57       28.02      4.46 o
   3  16   5        1.20        2.56      5.50 o
  -3  17   5       39.75       48.13      4.12 o
  -2  17   5       10.26        8.19      3.75 o
  -1  17   5      129.92      136.84      4.41 o
   0  17   5      112.81      105.90      3.25 o
   1  17   5        0.89        2.27      3.25 o
   2  17   5       13.99       12.04      3.59 o
   3  17   5      109.84      103.64     16.83 o
  -2  18   5       52.24       45.09      4.08 o
  -1  18   5        4.71        6.43      2.79 o
   0  18   5       46.26       43.27      3.58 o
   1  18   5        2.74        3.54      3.72 o
   2  18   5        3.22        5.15      3.92 o
  -2  19   5        0.25        1.58      4.16 o
  -1  19   5       11.22       11.17      3.61 o
   0  19   5        4.13       11.77      3.82 o
   1  19   5        3.64        2.62      3.82 o
   2  19   5        0.00       -1.11      3.91 o
  -1  20   5       12.22       13.54      3.72 o
   0  20   5        0.68       -0.20      3.68 o
   1  20   5       26.50       25.29      3.90 o
  -5   0   6       43.41       51.29      5.54 o
  -4   0   6      297.24      330.04     21.79 o
  -3   0   6       93.43       99.61      4.26 o
  -2   0   6        0.12        1.67      4.04 o
  -1   0   6       64.54       62.90      5.25 o
   0   0   6     9736.04     9996.80     29.86 o
   1   0   6      153.29      181.84      8.08 o
   2   0   6      232.23      215.32      9.53 o
   3   0   6      830.30      887.41     10.69 o
   4   0   6      320.96      352.08      8.65 o
   5   0   6        2.73        5.02      7.44 o
  -5   1   6       22.49       26.61      4.29 o
  -4   1   6      187.14      207.84      6.39 o
  -3   1   6       84.25       81.51      3.14 o
  -2   1   6     2615.56     2607.97     47.75 o
  -1   1   6      147.24      144.62      4.25 o
   0   1   6      944.89      960.17      7.59 o
   1   1   6      778.29      795.62     12.97 o
   2   1   6      676.96      644.49     21.44 o
   3   1   6      436.72      444.90      6.28 o
   4   1   6      130.60      144.66      4.93 o
   5   1   6       51.08       47.72      5.53 o
  -5   2   6       13.05       13.69      4.72 o
  -4   2   6       12.67       15.07      3.58 o
  -3   2   6       25.77       29.13      2.96 o
  -2   2   6     1653.93     1773.83     22.41 o
  -1   2   6      252.09      245.95      4.42 o
   0   2   6      177.72      174.15      5.21 o
   1   2   6      660.99      754.15      7.44 o
   2   2   6      229.61      239.44      7.43 o
   3   2   6       35.51       38.61      4.32 o
   4   2   6        9.11       13.55      4.95 o
   5   2   6        7.21        5.30      4.62 o
  -5   3   6      187.47      177.03      5.42 o
  -4   3   6       25.01       19.79      3.20 o
  -3   3   6       27.54       25.91      3.06 o
  -2   3   6      275.69      241.63      3.26 o
  -1   3   6      326.93      326.39      5.10 o
   0   3   6       95.83       94.83      4.24 o
   1   3   6     3481.17     3717.66     60.17 o
   2   3   6      770.59      712.57     14.08 o
   3   3   6      249.17      258.54      5.47 o
   4   3   6       21.19       17.47      4.20 o
   5   3   6       37.45       35.45      4.17 o
  -5   4   6        6.48        8.51      4.77 o
  -4   4   6       13.85       17.20      4.28 o
  -3   4   6       24.03       23.80      2.73 o
  -2   4   6        9.73       11.86      2.90 o
  -1   4   6      150.66      160.59      4.21 o
   0   4   6     3024.47     2875.87     26.67 o
   1   4   6     2403.18     2513.88     46.37 o
   2   4   6       89.07       81.81      5.05 o
   3   4   6      586.96      595.68     16.81 o
   4   4   6       10.17       12.66      4.08 o
   5   4   6        1.71        4.08      5.01 o
  -5   5   6        3.85        3.60      3.85 o
  -4   5   6        4.44        5.84      3.38 o
  -3   5   6       68.73       65.17      2.91 o
  -2   5   6        0.93        6.10      3.19 o
  -1   5   6      190.38      193.85      3.49 o
   0   5   6       80.74       76.53      3.95 o
   1   5   6     1320.90     1379.36     28.18 o
   2   5   6      392.14      366.26     11.45 o
   3   5   6       49.52       49.76      5.64 o
   4   5   6        0.60        4.31      5.58 o
   5   5   6       25.76       25.00      5.45 o
  -5   6   6        9.97        8.57      4.28 o
  -4   6   6        4.97        5.08      3.35 o
  -3   6   6       23.93       17.79      3.04 o
  -2   6   6      448.17      413.94      9.77 o
  -1   6   6       47.98       56.07      3.30 o
   0   6   6      134.94      151.36      4.28 o
   1   6   6      262.56      277.16      7.11 o
   2   6   6        1.04        5.30      6.41 o
   3   6   6        9.95        8.16      6.79 o
   4   6   6        0.37       -0.97      4.71 o
   5   6   6        9.76        6.36      4.78 o
  -5   7   6       10.36        9.26      4.43 o
  -4   7   6      144.13      145.88      7.15 o
  -3   7   6        0.30       -1.27      2.85 o
  -2   7   6      155.23      137.90      3.92 o
  -1   7   6      151.54      182.71      3.93 o
   0   7   6       61.84       62.89      4.16 o
   1   7   6      421.92      409.82     18.33 o
   2   7   6      129.72      112.52      5.84 o
   3   7   6      319.39      297.61      6.08 o
   4   7   6        7.81       11.88      5.39 o
  -5   8   6        4.89        3.56      4.06 o
  -4   8   6       72.11       64.04      4.42 o
  -3   8   6       64.51       59.39      3.09 o
  -2   8   6       36.05       40.78      3.28 o
  -1   8   6       38.42       35.64      3.04 o
   0   8   6     2990.99     3020.36     74.80 o
   1   8   6      269.93      256.86      8.52 o
   2   8   6      212.25      222.55      8.79 o
   3   8   6      728.86      690.33     13.26 o
   4   8   6        1.38        1.22      4.72 o
  -5   9   6        8.03        7.81      5.10 o
  -4   9   6        5.17        8.99      3.24 o
  -3   9   6       61.17       60.10      4.34 o
  -2   9   6       16.60       20.01      4.04 o
  -1   9   6       18.88       23.09      2.82 o
   0   9   6      703.98      723.64     11.67 o
   1   9   6      111.66       98.78      4.84 o
   2   9   6      124.96      122.04      5.63 o
   3   9   6        5.93        5.62      4.54 o
   4   9   6        7.66        9.11      4.35 o
  -4  10   6        2.72        6.50      4.05 o
  -3  10   6        7.99       11.17      3.92 o
  -2  10   6        3.45        4.00      3.15 o
  -1  10   6      266.15      252.32      3.47 o
   0  10   6     1363.08     1344.39     33.01 o
   1  10   6       23.36       17.98      4.16 o
   2  10   6       53.74       48.31      3.73 o
   3  10   6        9.25        4.85      5.30 o
   4  10   6        0.03       -3.66      4.28 o
  -4  11   6       55.51       52.46      4.37 o
  -3  11   6        0.70        4.44      3.33 o
  -2  11   6      615.87      628.85     20.34 o
  -1  11   6        0.01       -1.46      3.04 o
   0  11   6       50.22       53.38      3.05 o
   1  11   6        2.73        6.85      4.02 o
   2  11   6      394.54      402.74     16.84 o
   3  11   6       82.25       74.81      4.84 o
   4  11   6        0.03        2.62      4.38 o
  -4  12   6       57.19       64.84      4.19 o
  -3  12   6       16.81       18.56      3.72 o
  -2  12   6      215.82      232.84      7.23 o
  -1  12   6        1.45        0.68      3.23 o
   0  12   6      577.14      554.50      9.96 o
   1  12   6       60.44       57.54      3.15 o
   2  12   6       25.37       24.92      4.95 o
   3  12   6      168.55      161.11      8.44 o
   4  12   6        1.07        1.56      4.21 o
  -4  13   6        3.90        5.61      4.24 o
  -3  13   6        2.49        5.08      3.72 o
  -2  13   6       47.49       55.28      3.29 o
  -1  13   6      109.21       98.49      3.41 o
   0  13   6       80.24       77.45      2.89 o
   1  13   6       16.61       24.76      3.54 o
   2  13   6       87.22       87.66      4.40 o
   3  13   6        4.11        9.63      5.43 o
   4  13   6       22.47       11.50      4.43 o
  -4  14   6        0.57       -0.81      5.22 o
  -3  14   6       14.19       11.58      3.16 o
  -2  14   6        0.01        2.97      3.37 o
  -1  14   6       51.77       69.58      2.94 o
   0  14   6       42.79       44.52      3.30 o
   1  14   6        3.36        6.17      3.20 o
   2  14   6      415.83      388.18      5.05 o
   3  14   6        1.04       -0.03      4.31 o
  -3  15   6       36.59       43.40      4.18 o
  -2  15   6       24.06       27.01      3.56 o
  -1  15   6       36.88       33.49      3.33 o
   0  15   6      176.03      178.80      3.87 o
   1  15   6       50.51       54.84      3.94 o
   2  15   6      238.77      237.83      8.65 o
   3  15   6       20.83       16.85      3.97 o
  -3  16   6        0.76        4.65      3.77 o
  -2  16   6        8.21       14.99      3.96 o
  -1  16   6       12.80       12.99      3.26 o
   0  16   6        1.43        7.31      2.97 o
   1  16   6       24.69       21.03      3.58 o
   2  16   6        8.40        9.01      4.29 o
   3  16   6       50.80       45.55      5.57 o
  -3  17   6        0.54        1.93      4.31 o
  -2  17   6       16.31       18.28      3.72 o
  -1  17   6        0.46        2.62      3.62 o
   0  17   6       81.06       92.03      4.04 o
   1  17   6       68.03       62.97      3.63 o
   2  17   6        0.70        3.24      4.39 o
  -2  18   6        7.01        5.80      3.85 o
  -1  18   6       43.15       42.55      3.85 o
   0  18   6        8.71       10.70      3.51 o
   1  18   6        3.97        8.13      4.13 o
   2  18   6       11.58        6.01      4.25 o
  -2  19   6       39.33       32.48      5.09 o
  -1  19   6        1.07        2.11      3.84 o
   0  19   6       75.57       63.55      3.76 o
   1  19   6        3.33       10.12      4.21 o
  -1  20   6       58.52       45.74      6.07 o
   0  20   6       37.89       33.46      3.60 o
   1  20   6        5.51        6.48      3.58 o
  -5   1   7       17.11       13.89      4.70 o
  -4   1   7       60.24       65.74      3.23 o
  -3   1   7        6.23       11.55      3.25 o
  -2   1   7      174.54      188.97      4.71 o
  -1   1   7       40.14       37.91      3.38 o
   0   1   7      116.57      111.01      4.32 o
   1   1   7     1836.14     1844.67     26.60 o
   2   1   7        3.59        3.72      3.49 o
   3   1   7     1091.45     1152.10      8.57 o
   4   1   7        2.11        3.83      4.68 o
   5   1   7        0.01        0.22      5.22 o
  -5   2   7       27.36       26.74      4.32 o
  -4   2   7       48.11       48.20      3.56 o
  -3   2   7        5.48        7.60      2.65 o
  -2   2   7     2969.19     3161.97     30.72 o
  -1   2   7     2750.86     2728.45     69.33 o
   0   2   7       21.96       25.75      3.50 o
   1   2   7        0.42       11.60      4.05 o
   2   2   7       37.31       36.18      4.66 o
   3   2   7       73.34       70.91      4.63 o
   4   2   7       47.76       57.58      4.54 o
   5   2   7       56.53       48.89      5.87 o
  -5   3   7       22.14       21.93      3.52 o
  -4   3   7       34.72       39.00      3.81 o
  -3   3   7      344.87      356.30     12.13 o
  -2   3   7      419.70      432.24      7.28 o
  -1   3   7      687.76      682.61     18.93 o
   0   3   7      872.06      845.90      6.59 o
   1   3   7      338.41      300.84      5.36 o
   2   3   7        0.37        0.77      4.68 o
   3   3   7       95.79      107.63      5.45 o
   4   3   7      305.56      319.72     12.61 o
   5   3   7        1.23       -1.08      4.99 o
  -5   4   7        4.00        3.52      3.65 o
  -4   4   7       26.35       32.88      3.49 o
  -3   4   7        0.22        3.48      2.62 o
  -2   4   7     1979.17     2221.68     23.08 o
  -1   4   7       11.24       15.69      3.02 o
   0   4   7       49.91       46.16      3.69 o
   1   4   7       70.31       71.97      4.81 o
   2   4   7        0.25        4.03      4.98 o
   3   4   7        0.34        4.86      5.44 o
   4   4   7       84.72       95.51      5.88 o
   5   4   7       11.29       13.24      4.92 o
  -5   5   7        4.33        3.12      3.55 o
  -4   5   7      122.77      145.11      4.75 o
  -3   5   7       45.42       47.71      3.39 o
  -2   5   7      330.38      355.26      5.58 o
  -1   5   7      551.41      540.38      5.15 o
   0   5   7       65.09       61.94      4.06 o
   1   5   7     1376.80     1413.92     33.09 o
   2   5   7      133.66      127.20      8.02 o
   3   5   7      474.27      492.60      6.81 o
   4   5   7       92.98       99.71      5.46 o
   5   5   7        7.29        5.82      5.32 o
  -5   6   7        0.31        1.09      3.96 o
  -4   6   7       43.54       43.02      3.42 o
  -3   6   7        5.39        4.90      3.07 o
  -2   6   7      740.73      741.77     12.10 o
  -1   6   7      942.95      943.72     12.41 o
   0   6   7      144.71      147.70      5.61 o
   1   6   7      963.80      903.34     18.40 o
   2   6   7       14.97       18.71     10.17 o
   3   6   7       85.02      101.67      6.91 o
   4   6   7       62.84       54.92      5.80 o
  -5   7   7       13.32        9.36      4.09 o
  -4   7   7      161.58      181.21      9.79 o
  -3   7   7      434.13      435.28     15.05 o
  -2   7   7      101.56      109.03      4.24 o
  -1   7   7       70.27       77.91      3.20 o
   0   7   7      285.52      283.62      4.77 o
   1   7   7       53.22       52.52      4.03 o
   2   7   7       74.40       72.48      6.78 o
   3   7   7       33.02       40.36      6.67 o
   4   7   7        1.26        6.74      4.76 o
  -5   8   7        5.15        6.62      4.14 o
  -4   8   7      167.35      155.78      9.75 o
  -3   8   7      522.88      534.09     11.36 o
  -2   8   7       12.03       18.99      2.93 o
  -1   8   7       46.41       50.26      3.50 o
   0   8   7       30.57       24.65      3.19 o
   1   8   7       17.76       14.10      4.26 o
   2   8   7       22.57       25.66      5.45 o
   3   8   7       49.84       48.28      6.86 o
   4   8   7       28.32       25.57      4.45 o
  -5   9   7        1.34        9.24      5.15 o
  -4   9   7       44.10       52.42      3.86 o
  -3   9   7      653.51      644.31     17.51 o
  -2   9   7       61.26       63.20      3.03 o
  -1   9   7       19.93       18.69      2.89 o
   0   9   7      330.42      312.69     11.19 o
   1   9   7       27.41       21.52      4.71 o
   2   9   7      128.87      118.55      5.83 o
   3   9   7       11.80       17.79      4.14 o
   4   9   7       74.18       67.36      5.80 o
  -4  10   7       72.74       67.27      4.08 o
  -3  10   7      163.30      159.15      5.74 o
  -2  10   7      167.39      170.36      4.04 o
  -1  10   7      479.51      465.57      9.51 o
   0  10   7      151.36      165.95      4.79 o
   1  10   7      738.09      745.31     21.36 o
   2  10   7       82.69       70.03      4.06 o
   3  10   7      113.81       90.15      5.75 o
   4  10   7       28.68       25.26      5.21 o
  -4  11   7       31.08       29.01      3.32 o
  -3  11   7        6.44        8.59      3.01 o
  -2  11   7      131.75      126.95      5.09 o
  -1  11   7       58.12       60.94      3.77 o
   0  11   7       12.61       15.96      2.91 o
   1  11   7       46.47       43.82      3.63 o
   2  11   7        3.20        3.76      5.25 o
   3  11   7       42.03       51.53      5.67 o
   4  11   7        0.00       -1.26      4.06 o
  -4  12   7        3.73        5.01      3.33 o
  -3  12   7        0.41        2.80      2.98 o
  -2  12   7      111.13      115.54      4.33 o
  -1  12   7        1.87        6.65      3.54 o
   0  12   7       28.01       25.84      3.09 o
   1  12   7       27.59       32.72      3.80 o
   2  12   7        9.03       16.69      4.57 o
   3  12   7        1.28        4.53      3.93 o
   4  12   7       17.47        5.79      6.18 o
  -4  13   7      253.36      241.90     17.27 o
  -3  13   7        6.17        8.61      4.48 o
  -2  13   7        2.84        6.42      2.91 o
  -1  13   7       15.66       16.81      3.12 o
   0  13   7       66.72       68.88      3.11 o
   1  13   7      455.85      442.43     10.68 o
   2  13   7      105.53       91.08     10.18 o
   3  13   7       45.57       49.95      4.88 o
  -4  14   7       28.02       29.05      3.81 o
  -3  14   7       12.50       12.79      4.40 o
  -2  14   7       97.49       97.39      4.87 o
  -1  14   7      262.78      255.00      4.85 o
   0  14   7        0.33        1.26      3.04 o
   1  14   7        7.37        8.68      3.19 o
   2  14   7       59.95       52.03      3.72 o
   3  14   7        0.33        6.64      4.79 o
  -3  15   7        0.38        1.12      4.42 o
  -2  15   7       10.36       10.06      3.63 o
  -1  15   7        2.13        0.53      3.23 o
   0  15   7        5.46        6.04      3.50 o
   1  15   7       18.89       25.13      3.82 o
   2  15   7       17.11       14.27      3.70 o
   3  15   7        5.10        7.95      4.58 o
  -3  16   7        0.01        3.35      3.92 o
  -2  16   7       30.59       33.62      3.45 o
  -1  16   7       71.02       64.55      3.14 o
   0  16   7       33.44       32.64      3.95 o
   1  16   7        0.74       -0.95      3.39 o
   2  16   7        0.12       -4.63      4.41 o
   3  16   7        1.21        0.67      4.01 o
  -3  17   7        0.08       -0.09      4.37 o
  -2  17   7        3.05        8.07      3.82 o
  -1  17   7        0.46        2.10      3.19 o
   0  17   7       88.54       88.57      6.87 o
   1  17   7       31.68       39.99      3.62 o
   2  17   7       17.21       17.86      4.88 o
  -2  18   7       21.28       23.17      4.48 o
  -1  18   7      115.81      113.06      8.12 o
   0  18   7       16.71       19.05      3.78 o
   1  18   7       45.01       44.30      4.66 o
   2  18   7        0.34        3.28      4.34 o
  -1  19   7      100.33       91.35      7.27 o
   0  19   7       14.22       18.12      3.76 o
   1  19   7        0.34        1.66      3.65 o
   0  20   7        5.12        9.43      3.92 o
  -5   0   8       11.57       14.82      6.73 o
  -4   0   8       18.83       24.59      4.28 o
  -3   0   8       37.77       34.01      5.70 o
  -2   0   8       91.58       95.11      4.28 o
  -1   0   8      455.68      397.82     10.83 o
   0   0   8     3698.94     4131.50     17.31 o
   1   0   8      661.95      613.10     16.67 o
   2   0   8        4.77        7.53      6.20 o
   3   0   8     2890.55     3011.07     80.07 o
   4   0   8       50.55       61.82      6.97 o
   5   0   8        0.34       -1.58      7.40 o
  -5   1   8        3.13        2.09      4.73 o
  -4   1   8        6.54        6.22      3.50 o
  -3   1   8      107.59      124.46      3.19 o
  -2   1   8       46.36       46.97      2.89 o
  -1   1   8      724.09      668.98     22.79 o
   0   1   8      219.41      256.44      4.85 o
   1   1   8     3178.44     3248.79     58.54 o
   2   1   8      684.41      669.11     34.50 o
   3   1   8      143.83      157.65      5.49 o
   4   1   8        2.62        3.73      4.87 o
   5   1   8       28.33       22.40      5.58 o
  -5   2   8        7.40       10.88      4.25 o
  -4   2   8        0.40        0.34      2.94 o
  -3   2   8       83.42       84.02      3.15 o
  -2   2   8       42.05       45.07      3.04 o
  -1   2   8      502.36      510.50      8.40 o
   0   2   8        0.01        3.22      3.57 o
   1   2   8       15.93       19.68      3.68 o
   2   2   8       72.68       64.65      4.92 o
   3   2   8       45.52       46.95      4.36 o
   4   2   8        0.72        3.39      3.89 o
   5   2   8        2.09        2.76      4.84 o
  -5   3   8      126.15      124.65      5.24 o
  -4   3   8       11.09       12.62      3.26 o
  -3   3   8        4.94        2.67      2.92 o
  -2   3   8        1.31        2.53      2.73 o
  -1   3   8     1699.03     1706.03     30.93 o
   0   3   8        1.40        3.91      3.24 o
   1   3   8       33.41       24.51      3.67 o
   2   3   8       70.98       73.54      4.30 o
   3   3   8      327.63      337.41      6.50 o
   4   3   8       38.91       42.17      5.20 o
  -5   4   8      106.47       88.85      6.81 o
  -4   4   8       30.28       34.60      3.65 o
  -3   4   8      193.97      194.23      4.66 o
  -2   4   8       27.49       27.01      2.97 o
  -1   4   8      619.49      596.58     25.38 o
   0   4   8      135.49      133.14      4.55 o
   1   4   8      239.69      196.12      5.19 o
   2   4   8       17.89       18.89      4.37 o
   3   4   8      359.49      372.94     14.99 o
   4   4   8      168.98      186.18      6.67 o
  -5   5   8       26.47       19.65      3.64 o
  -4   5   8       11.61       10.77      3.14 o
  -3   5   8       39.26       38.48      2.73 o
  -2   5   8        4.95        8.10      2.93 o
  -1   5   8      450.91      444.52      5.80 o
   0   5   8       10.71       15.93      4.32 o
   1   5   8     1266.05     1373.24     14.39 o
   2   5   8      370.23      380.62     14.74 o
   3   5   8       28.87       23.31      5.33 o
   4   5   8       10.61        9.14      5.91 o
  -5   6   8       18.92       19.87      4.50 o
  -4   6   8       86.36       87.86      3.37 o
  -3   6   8      116.74      116.32      3.82 o
  -2   6   8       10.16       12.82      2.58 o
  -1   6   8        0.69        5.52      3.55 o
   0   6   8      132.59      152.37      3.99 o
   1   6   8       36.74       40.38      4.19 o
   2   6   8       77.68       71.24      5.79 o
   3   6   8       21.53       18.19      6.54 o
   4   6   8       10.66        9.26      5.80 o
  -5   7   8        8.79       11.09      4.52 o
  -4   7   8       39.50       39.17      3.53 o
  -3   7   8       55.10       58.56      3.38 o
  -2   7   8      100.63       96.92      3.55 o
  -1   7   8      430.27      424.75      6.34 o
   0   7   8      334.22      335.93      7.84 o
   1   7   8      664.01      645.01     11.16 o
   2   7   8       19.78       20.02      4.90 o
   3   7   8       22.60       20.85      4.84 o
   4   7   8        5.16       14.42      5.75 o
  -5   8   8       11.17        8.22      3.88 o
  -4   8   8       57.43       55.87      3.27 o
  -3   8   8      314.57      349.73     13.11 o
  -2   8   8       14.27       15.44      2.66 o
  -1   8   8       66.04       57.25      2.91 o
   0   8   8        0.57        3.01      4.08 o
   1   8   8      960.37      948.67     33.55 o
   2   8   8      142.26      154.81      8.45 o
   3   8   8       29.74       32.27      5.89 o
   4   8   8       32.70       30.71      4.56 o
  -4   9   8        7.60        7.58      3.58 o
  -3   9   8      107.81      103.26      7.15 o
  -2   9   8        1.59        3.73      2.68 o
  -1   9   8      508.62      490.53     11.83 o
   0   9   8      456.52      497.67      6.80 o
   1   9   8       59.85       59.06      5.37 o
   2   9   8       31.22       30.38      4.67 o
   3   9   8       15.40       18.89      5.49 o
   4   9   8       83.94       68.75      5.35 o
  -4  10   8       12.52       10.63      3.20 o
  -3  10   8        2.98        3.14      3.42 o
  -2  10   8       14.48       25.19      3.35 o
  -1  10   8      137.59      145.59      3.60 o
   0  10   8       31.10       34.00      4.50 o
   1  10   8      441.88      428.35     13.35 o
   2  10   8      223.66      218.27      7.88 o
   3  10   8      119.50      126.75      7.28 o
   4  10   8        8.60        9.17      5.91 o
  -4  11   8       49.12       40.81      3.80 o
  -3  11   8        0.60       -1.39      3.28 o
  -2  11   8       33.55       37.15      3.31 o
  -1  11   8      119.10      134.15      4.19 o
   0  11   8        0.01       -1.13      3.01 o
   1  11   8     2005.60     2001.40     48.43 o
   2  11   8      269.42      241.72     16.96 o
   3  11   8       21.59       21.83      4.80 o
   4  11   8        0.46        2.58      5.04 o
  -4  12   8       32.49       30.61      3.66 o
  -3  12   8        2.72       11.07      3.22 o
  -2  12   8        7.15        8.96      2.68 o
  -1  12   8      655.64      660.12     14.69 o
   0  12   8      111.30      105.19      3.38 o
   1  12   8      690.44      697.39     15.34 o
   2  12   8       86.35       76.11      4.74 o
   3  12   8      152.23      145.31     15.41 o
  -4  13   8        2.10        5.67      4.26 o
  -3  13   8       12.12       10.62      3.67 o
  -2  13   8        1.99        5.10      2.98 o
  -1  13   8       12.89        8.25      3.28 o
   0  13   8       32.42       34.31      2.99 o
   1  13   8        6.30        6.23      3.21 o
   2  13   8        5.28        6.89      3.70 o
   3  13   8        0.01        1.86      4.30 o
  -3  14   8        0.20        3.03      3.68 o
  -2  14   8       31.52       32.12      3.64 o
  -1  14   8       20.12       24.55      3.05 o
   0  14   8       60.47       61.47      3.49 o
   1  14   8       10.88       10.67      3.07 o
   2  14   8        8.49       10.67      3.87 o
   3  14   8        9.11        5.13      4.97 o
  -3  15   8        9.01       10.53      3.78 o
  -2  15   8      143.67      122.61      7.31 o
  -1  15   8        2.72        4.95      3.18 o
   0  15   8        0.09        3.99      3.17 o
   1  15   8       73.64       77.72      4.47 o
   2  15   8      142.75      135.42      6.32 o
   3  15   8        3.64        8.19      6.01 o
  -3  16   8       34.37       29.26      4.01 o
  -2  16   8       19.21       16.20      3.85 o
  -1  16   8       84.70       84.64      4.70 o
   0  16   8        6.80        8.66      3.28 o
   1  16   8        5.58        8.37      3.38 o
   2  16   8       31.57       27.13      4.14 o
  -2  17   8       33.14       31.24      5.11 o
  -1  17   8       22.24       28.51      3.53 o
   0  17   8       14.50       15.85      3.32 o
   1  17   8        0.83        3.26      3.45 o
   2  17   8        0.04        1.82      3.97 o
  -2  18   8       22.30       19.87      4.39 o
  -1  18   8        8.94        9.09      3.67 o
   0  18   8       19.04       17.39      3.17 o
   1  18   8        5.37        5.00      3.41 o
  -1  19   8        0.16       -0.29      4.04 o
   0  19   8        0.37        1.11      3.32 o
   1  19   8        7.06        9.95      3.40 o
  -5   1   9        0.47        6.35      4.83 o
  -4   1   9        1.42        1.58      3.25 o
  -3   1   9     1601.61     1726.60     17.79 o
  -2   1   9        3.19        3.90      2.67 o
  -1   1   9      153.59      140.32      3.96 o
   0   1   9     1322.27     1309.46     45.82 o
   1   1   9      306.77      353.80      7.85 o
   2   1   9      231.21      224.46      5.86 o
   3   1   9      796.99      866.08     21.72 o
   4   1   9       90.86       98.65      5.87 o
  -5   2   9       25.28       24.22      4.61 o
  -4   2   9        8.91       10.65      3.56 o
  -3   2   9       30.73       38.27      3.07 o
  -2   2   9       38.32       41.57      2.91 o
  -1   2   9     1258.89     1248.66     21.93 o
   0   2   9     1007.73     1138.60     10.03 o
   1   2   9        6.54        5.58      3.32 o
   2   2   9     1226.12     1230.29     38.88 o
   3   2   9        4.27        5.89      3.79 o
   4   2   9        3.23        8.47      5.17 o
  -5   3   9        4.44        6.53      4.51 o
  -4   3   9       25.36       26.27      3.11 o
  -3   3   9      213.31      205.49      7.08 o
  -2   3   9        4.61        7.57      3.30 o
  -1   3   9        2.11        4.29      3.37 o
   0   3   9      426.44      418.98      4.93 o
   1   3   9      400.02      377.59     11.78 o
   2   3   9        0.62        1.23      4.56 o
   3   3   9        0.45        2.79      4.47 o
   4   3   9       33.38       40.46      6.30 o
  -5   4   9       36.96       38.66      4.18 o
  -4   4   9       13.20       13.12      3.94 o
  -3   4   9       33.12       35.60      3.26 o
  -2   4   9       17.58       19.09      3.03 o
  -1   4   9        0.31        0.26      3.08 o
   0   4   9        5.19        7.72      3.41 o
   1   4   9      137.03      137.76      4.47 o
   2   4   9      185.58      191.36      6.80 o
   3   4   9       76.52       77.59      4.92 o
   4   4   9       22.97       22.33      5.19 o
  -5   5   9       14.82       16.21      3.86 o
  -4   5   9       22.04       26.74      3.94 o
  -3   5   9      180.06      189.94      3.66 o
  -2   5   9      122.42      138.63      3.74 o
  -1   5   9      563.31      555.16      7.06 o
   0   5   9      534.37      498.92     15.52 o
   1   5   9      190.66      184.75      4.67 o
   2   5   9      142.91      137.67      5.04 o
   3   5   9       14.21       11.32      4.81 o
   4   5   9       59.02       58.11      7.88 o
  -5   6   9        0.26        2.52      4.13 o
  -4   6   9        1.80        2.50      3.65 o
  -3   6   9      299.44      325.88     12.10 o
  -2   6   9      149.36      143.60      5.25 o
  -1   6   9      705.98      719.31      6.19 o
   0   6   9       31.25       36.80      3.37 o
   1   6   9      320.11      318.54      5.64 o
   2   6   9      212.91      215.38      8.51 o
   3   6   9      110.31      105.75      8.47 o
   4   6   9       26.72       31.32      5.84 o
  -5   7   9        1.54        7.30      3.81 o
  -4   7   9        4.16        8.55      3.72 o
  -3   7   9       17.88       19.50      3.02 o
  -2   7   9        0.21        0.64      2.81 o
  -1   7   9        0.00       -0.67      3.54 o
   0   7   9      639.71      643.09     10.77 o
   1   7   9        9.62       16.13      4.03 o
   2   7   9       33.71       39.31      4.99 o
   3   7   9       64.81       71.76      5.92 o
   4   7   9       40.86       42.96      7.52 o
  -4   8   9        4.30        6.66      3.01 o
  -3   8   9      141.22      137.08      3.64 o
  -2   8   9       50.12       50.64      3.30 o
  -1   8   9      194.09      200.55      4.00 o
   0   8   9       87.29       94.61      5.87 o
   1   8   9       24.89       29.34      4.12 o
   2   8   9        2.50        7.56      5.50 o
   3   8   9        3.29        5.39      5.67 o
   4   8   9        0.03        1.69      5.03 o
  -4   9   9        0.66        5.31      3.32 o
  -3   9   9      274.13      277.56      9.84 o
  -2   9   9        0.52        1.94      2.95 o
  -1   9   9        4.39        7.06      2.63 o
   0   9   9      185.03      200.53      7.48 o
   1   9   9      327.58      329.97     10.71 o
   2   9   9       12.59        9.32      5.24 o
   3   9   9       16.98       18.00      5.21 o
   4   9   9       58.89       51.27      7.99 o
  -4  10   9        9.62       13.93      3.72 o
  -3  10   9       14.08       18.32      2.99 o
  -2  10   9       40.05       37.16      2.82 o
  -1  10   9      768.12      793.64     17.46 o
   0  10   9      103.76      102.34      4.32 o
   1  10   9      112.43      114.40      5.11 o
   2  10   9      223.40      233.43     14.00 o
   3  10   9        0.16        6.61      4.63 o
   4  10   9       43.01       37.35      4.88 o
  -4  11   9       62.26       52.70      3.41 o
  -3  11   9       14.28       14.67      3.24 o
  -2  11   9       33.28       32.97      3.20 o
  -1  11   9       90.11      100.58      3.69 o
   0  11   9       11.47       15.60      3.25 o
   1  11   9       30.72       32.32      5.01 o
   2  11   9        0.01        4.30      3.63 o
   3  11   9       24.37       27.07      4.49 o
  -4  12   9       76.20       60.94      5.14 o
  -3  12   9        0.55        5.77      3.03 o
  -2  12   9        3.62        1.98      3.48 o
  -1  12   9       94.27       98.99      3.27 o
   0  12   9       18.76       20.10      3.10 o
   1  12   9      139.53      134.31      4.45 o
   2  12   9       42.20       26.46      3.77 o
   3  12   9       11.52       16.34      4.68 o
  -4  13   9        3.14        3.94      3.55 o
  -3  13   9       43.71       48.37      3.51 o
  -2  13   9       32.07       33.37      3.15 o
  -1  13   9      135.08      133.65      3.98 o
   0  13   9       51.07       49.07      3.14 o
   1  13   9       44.65       42.21      3.84 o
   2  13   9       15.48        5.40      4.09 o
   3  13   9        3.07       11.92      5.14 o
  -3  14   9        0.18        2.28      3.41 o
  -2  14   9        4.06        3.73      3.58 o
  -1  14   9      225.97      215.74      5.80 o
   0  14   9        0.11        2.19      3.27 o
   1  14   9        0.92        3.93      3.16 o
   2  14   9       91.36      101.75     13.26 o
   3  14   9        0.96        6.30      4.62 o
  -3  15   9       16.58       13.03      4.21 o
  -2  15   9       15.94       16.00      3.58 o
  -1  15   9       16.82       16.81      3.64 o
   0  15   9       58.18       59.89      4.07 o
   1  15   9       20.06       22.60      3.51 o
   2  15   9       20.35       23.19      3.92 o
  -3  16   9       11.73        8.93      4.09 o
  -2  16   9       44.32       45.97      3.62 o
  -1  16   9        1.42        1.84      3.18 o
   0  16   9       10.31       15.61      3.33 o
   1  16   9       40.84       37.73      3.39 o
   2  16   9        1.54        1.72      4.54 o
  -2  17   9        3.13        6.82      3.22 o
  -1  17   9      185.75      174.48      9.19 o
   0  17   9       36.77       32.67      4.76 o
   1  17   9        0.03        0.89      3.33 o
   2  17   9        0.72        3.30      4.69 o
  -2  18   9       10.43        5.72      3.58 o
  -1  18   9        6.64        5.72      3.47 o
   0  18   9        2.81        4.11      3.58 o
   1  18   9       31.14       29.44      3.63 o
   0  19   9       16.33       15.46      3.87 o
  -5   0  10        0.07        3.57      5.64 o
  -4   0  10        0.88        0.13      4.27 o
  -3   0  10       86.99       87.18      4.45 o
  -2   0  10      205.83      190.16      8.42 o
  -1   0  10      754.95      716.45     82.47 o
   0   0  10       82.29      137.93      8.58 o
   1   0  10      266.52      246.64      9.80 o
   2   0  10       51.16       48.81      5.76 o
   3   0  10      268.51      258.31      7.77 o
   4   0  10      105.96      115.51      7.82 o
  -5   1  10        7.77        5.50      3.49 o
  -4   1  10       28.12       23.02      3.14 o
  -3   1  10       36.69       41.69      3.46 o
  -2   1  10      116.89      123.44      4.96 o
  -1   1  10      273.71      279.62      4.62 o
   0   1  10      116.03      128.92      9.68 o
   1   1  10        8.16       11.96      3.93 o
   2   1  10      324.35      319.41     13.11 o
   3   1  10       41.74       46.94      4.19 o
   4   1  10       18.63       21.11      4.99 o
  -5   2  10        7.12        7.67      3.75 o
  -4   2  10        6.46        9.29      2.94 o
  -3   2  10       18.96       24.14      2.82 o
  -2   2  10       31.15       34.48      3.13 o
  -1   2  10       46.87       52.68      3.64 o
   0   2  10        5.58        4.95      3.66 o
   1   2  10        4.56        3.54      3.84 o
   2   2  10      146.42      144.92      4.84 o
   3   2  10       33.35       39.69      4.90 o
   4   2  10       13.54       12.69      4.80 o
  -5   3  10       54.29       47.82      3.82 o
  -4   3  10        0.74        4.23      3.91 o
  -3   3  10        7.02        5.85      3.10 o
  -2   3  10       20.53       21.31      3.39 o
  -1   3  10        9.32       11.75      3.11 o
   0   3  10      107.30      117.22      3.87 o
   1   3  10       42.02       45.03      4.16 o
   2   3  10     2686.28     2721.14     95.73 o
   3   3  10        5.41        5.19      4.43 o
   4   3  10       17.26       16.20      4.79 o
  -5   4  10        2.70        1.59      4.11 o
  -4   4  10        0.95        4.46      3.38 o
  -3   4  10      141.20      146.68      3.38 o
  -2   4  10      217.52      226.91      3.73 o
  -1   4  10       34.12       29.29      3.43 o
   0   4  10     1307.81     1262.05     11.62 o
   1   4  10      131.37      129.09      5.16 o
   2   4  10      525.51      528.05     16.53 o
   3   4  10        9.45        9.66      4.56 o
   4   4  10       84.55       94.84      7.06 o
  -5   5  10       20.73       16.82      4.23 o
  -4   5  10       26.96       25.77      3.47 o
  -3   5  10        0.34        2.73      2.75 o
  -2   5  10      394.66      404.95      6.19 o
  -1   5  10      647.73      693.54      6.67 o
   0   5  10        0.20        3.67      4.19 o
   1   5  10      102.32      103.44      4.35 o
   2   5  10       46.11       39.07      4.59 o
   3   5  10       13.72       12.64      6.74 o
   4   5  10       36.06       39.44      5.29 o
  -5   6  10       18.81       15.99      4.22 o
  -4   6  10        0.06       -1.27      3.45 o
  -3   6  10        0.03       -1.99      3.05 o
  -2   6  10        7.93       14.26      2.98 o
  -1   6  10      202.86      182.05      3.68 o
   0   6  10      104.97       87.75      5.09 o
   1   6  10       20.16       24.70      4.76 o
   2   6  10        0.24        0.24      5.38 o
   3   6  10       22.41       31.12      6.98 o
   4   6  10        3.32       13.77      5.81 o
  -4   7  10       20.14       21.64      3.87 o
  -3   7  10        1.05        2.40      3.20 o
  -2   7  10      217.85      229.66      5.18 o
  -1   7  10      212.51      216.04      4.12 o
   0   7  10      664.13      657.41     10.29 o
   1   7  10      233.13      244.60      7.20 o
   2   7  10      868.77      937.89     69.70 o
   3   7  10       10.13        9.09      6.96 o
   4   7  10        2.35        5.89      6.00 o
  -4   8  10        9.18        9.20      3.57 o
  -3   8  10      153.46      157.64      4.94 o
  -2   8  10        0.71       -0.49      3.08 o
  -1   8  10        9.90       17.97      3.76 o
   0   8  10     2867.37     2960.59     66.36 o
   1   8  10       71.27       77.45      4.44 o
   2   8  10       65.14       66.20      6.98 o
   3   8  10        0.43        5.73      4.94 o
   4   8  10       55.58       61.66      6.84 o
  -4   9  10       33.55       27.55      3.50 o
  -3   9  10        5.51        6.87      3.01 o
  -2   9  10      120.25      115.62      3.27 o
  -1   9  10        7.82        9.93      2.96 o
   0   9  10       64.09       66.37      3.72 o
   1   9  10       32.39       32.10      3.94 o
   2   9  10       98.21      110.65      9.24 o
   3   9  10        6.38       10.94      5.84 o
   4   9  10        2.26        3.30      6.00 o
  -4  10  10      112.45       91.36      7.43 o
  -3  10  10        0.31        2.64      3.32 o
  -2  10  10       14.26       12.23      2.71 o
  -1  10  10      168.92      168.87      6.30 o
   0  10  10        0.15        4.65      3.71 o
   1  10  10        0.53        4.10      3.76 o
   2  10  10       37.90       35.93      5.96 o
   3  10  10       13.43       14.80      7.79 o
  -4  11  10       25.49       15.23      3.29 o
  -3  11  10       37.00       45.97      3.86 o
  -2  11  10        2.69        5.23      3.34 o
  -1  11  10        0.40        0.71      2.68 o
   0  11  10       32.04       30.08      4.19 o
   1  11  10        5.44        7.75      4.24 o
   2  11  10       43.22       56.56      6.92 o
   3  11  10        9.38        7.38      4.90 o
  -4  12  10       11.64       10.74      3.70 o
  -3  12  10       87.08       81.42      5.45 o
  -2  12  10        1.22        2.09      3.51 o
  -1  12  10        7.15        9.93      2.84 o
   0  12  10      103.23      102.68      5.83 o
   1  12  10      161.62      149.79      6.58 o
   2  12  10        5.24       13.72      4.73 o
   3  12  10        8.26        6.40      5.18 o
  -3  13  10       25.55       23.27      3.63 o
  -2  13  10       29.61       29.85      3.43 o
  -1  13  10        5.52        7.34      2.97 o
   0  13  10       23.22       27.41      3.03 o
   1  13  10       20.82       20.97      3.45 o
   2  13  10       13.73       17.66      4.73 o
   3  13  10        1.06        5.45      5.18 o
  -3  14  10        8.43       11.82      4.21 o
  -2  14  10       10.40       11.17      3.68 o
  -1  14  10       69.15       78.56      3.46 o
   0  14  10        3.24        3.80      2.71 o
   1  14  10      133.57      123.51      5.01 o
   2  14  10        3.32        7.84      5.60 o
  -3  15  10       14.11        9.48      3.99 o
  -2  15  10        6.20        8.99      3.13 o
  -1  15  10       35.14       38.29      3.25 o
   0  15  10       14.67       17.08      3.37 o
   1  15  10        1.89        5.08      3.62 o
   2  15  10       67.21       59.17      4.87 o
  -2  16  10        1.97        4.25      3.63 o
  -1  16  10        3.92        2.08      3.49 o
   0  16  10       67.69       68.29      4.25 o
   1  16  10       83.33       82.24      5.13 o
   2  16  10       26.45       18.72      4.05 o
  -2  17  10        3.00        5.87      3.51 o
  -1  17  10        3.80        6.84      3.15 o
   0  17  10        0.54        1.93      3.01 o
   1  17  10       21.01       22.46      3.87 o
  -1  18  10        9.51       10.13      3.50 o
   0  18  10        7.35        3.60      3.92 o
  -5   1  11        0.93       -0.15      4.19 o
  -4   1  11        6.75        9.34      3.13 o
  -3   1  11        3.39        5.28      3.48 o
  -2   1  11       60.44       57.84      2.98 o
  -1   1  11        2.45        6.21      3.30 o
   0   1  11     1006.52      963.02     26.25 o
   1   1  11      333.85      345.57      6.23 o
   2   1  11        0.54        1.60      3.57 o
   3   1  11       23.39       30.77      4.74 o
   4   1  11       14.94       15.50      5.12 o
  -5   2  11        2.52        3.49      4.12 o
  -4   2  11       32.72       36.51      3.15 o
  -3   2  11       59.75       64.05      2.83 o
  -2   2  11      541.45      540.99     18.45 o
  -1   2  11      632.05      658.48     23.66 o
   0   2  11      109.22      117.15      3.81 o
   1   2  11      144.48      150.64      4.55 o
   2   2  11       83.91       91.47      4.15 o
   3   2  11      107.14      111.29      5.18 o
   4   2  11        1.21        3.77      5.04 o
  -5   3  11        1.12        7.55      4.56 o
  -4   3  11      112.97      120.50      4.08 o
  -3   3  11        0.28        2.65      2.98 o
  -2   3  11       84.10       82.85      3.50 o
  -1   3  11      324.25      358.13      4.25 o
   0   3  11     1097.39     1105.97     28.67 o
   1   3  11      850.80      889.51      7.91 o
   2   3  11       81.85       92.10      5.03 o
   3   3  11       77.60       76.91      4.65 o
   4   3  11        5.71        7.71      4.85 o
  -5   4  11        1.26        3.74      4.17 o
  -4   4  11       41.82       37.81      3.35 o
  -3   4  11       10.30       11.87      3.34 o
  -2   4  11        1.61        2.34      3.35 o
  -1   4  11        0.94        5.82      3.24 o
   0   4  11       13.96       16.95      3.32 o
   1   4  11      132.33      126.00      4.47 o
   2   4  11      694.15      709.40     22.00 o
   3   4  11        5.45        5.41      5.22 o
   4   4  11        6.81       13.02     10.12 o
  -4   5  11       66.43       55.52      4.83 o
  -3   5  11       28.18       32.45      3.12 o
  -2   5  11      204.53      215.70      4.82 o
  -1   5  11       19.93       25.24      3.78 o
   0   5  11      345.04      357.61      5.26 o
   1   5  11      115.34      123.50      5.15 o
   2   5  11      192.43      196.29      6.49 o
   3   5  11       95.23      109.14      5.70 o
   4   5  11        0.32        6.04      7.50 o
  -4   6  11       38.25       40.38      3.67 o
  -3   6  11        1.29        5.66      2.76 o
  -2   6  11      218.78      221.06      3.77 o
  -1   6  11        1.20        5.67      3.64 o
   0   6  11      967.62      997.85     24.82 o
   1   6  11      219.93      231.54      4.51 o
   2   6  11       50.83       58.26      5.32 o
   3   6  11       53.19       54.50      7.28 o
   4   6  11        4.60        8.79      6.40 o
  -4   7  11        4.55        1.05      3.58 o
  -3   7  11        0.71        0.17      3.06 o
  -2   7  11       87.62       81.53      3.38 o
  -1   7  11        0.47        3.10      3.46 o
   0   7  11        0.05        3.15      3.32 o
   1   7  11       12.71       20.40      4.40 o
   2   7  11      131.10      123.46      5.28 o
   3   7  11      238.40      243.73     13.13 o
   4   7  11       18.72       22.61      7.88 o
  -4   8  11        0.00        2.75      3.13 o
  -3   8  11        2.79        3.88      2.80 o
  -2   8  11       59.63       66.78      3.07 o
  -1   8  11        0.27        5.39      3.65 o
   0   8  11       31.72       30.35      4.02 o
   1   8  11        5.55        8.10      3.56 o
   2   8  11       47.18       60.86      8.78 o
   3   8  11        0.02       -5.26      8.14 o
  -4   9  11       12.62       10.16      4.55 o
  -3   9  11        0.04        2.31      3.20 o
  -2   9  11        0.41       -0.75      3.24 o
  -1   9  11        7.32       10.92      3.78 o
   0   9  11     1463.05     1530.52     39.78 o
   1   9  11        0.30        8.00      3.78 o
   2   9  11        3.96        5.87     11.19 o
   3   9  11       96.62      111.57      8.09 o
  -4  10  11       14.88        8.50      3.23 o
  -3  10  11        2.52        2.86      3.19 o
  -2  10  11      246.11      247.64      5.44 o
  -1  10  11       50.02       50.05      4.62 o
   0  10  11      258.15      284.59      6.52 o
   1  10  11       63.51       77.75      7.99 o
   2  10  11       96.48       93.68      9.52 o
   3  10  11       64.18       70.08      7.60 o
  -4  11  11        6.94        7.43      3.97 o
  -3  11  11        2.23        6.41      3.58 o
  -2  11  11       76.06       71.24      3.11 o
  -1  11  11       79.03       84.36      3.60 o
   0  11  11        2.00        5.95      3.64 o
   1  11  11       10.55       10.89      4.20 o
   2  11  11        0.30        2.25      5.70 o
   3  11  11       36.31       26.62      5.50 o
  -3  12  11       15.90       17.21      3.33 o
  -2  12  11        5.65        8.69      3.69 o
  -1  12  11       21.73       18.10      2.98 o
   0  12  11       30.21       29.44      3.52 o
   1  12  11       88.78       86.83      4.86 o
   2  12  11       48.21       46.93      8.02 o
   3  12  11       34.02       33.85      5.01 o
  -3  13  11       26.80       21.10      3.80 o
  -2  13  11        1.08       -1.28      3.55 o
  -1  13  11        0.02        0.14      3.40 o
   0  13  11      231.44      219.98     10.34 o
   1  13  11       89.55       91.22      7.13 o
   2  13  11        3.06        8.31      4.09 o
  -3  14  11        9.48        8.68      3.39 o
  -2  14  11      445.63      416.68     17.74 o
  -1  14  11        8.22        9.18      3.41 o
   0  14  11        2.62        4.31      3.58 o
   1  14  11       24.05       22.96      3.83 o
   2  14  11       64.84       56.36      5.20 o
  -2  15  11        0.31        3.28      3.13 o
  -1  15  11       16.76       16.80      3.46 o
   0  15  11        3.94        4.29      3.39 o
   1  15  11       31.16       23.78      3.75 o
   2  15  11        7.04       13.00      5.77 o
  -2  16  11       40.66       41.37      5.31 o
  -1  16  11       16.90       18.68      3.58 o
   0  16  11        0.21        2.40      3.30 o
   1  16  11       32.81       23.30      3.85 o
  -1  17  11        0.01       -0.12      3.64 o
   0  17  11       19.73       15.85      3.49 o
   1  17  11        1.30       -1.16      4.26 o
  -4   0  12        0.17        4.74      5.17 o
  -3   0  12        2.45        4.27      4.27 o
  -2   0  12       16.08       17.85      4.75 o
  -1   0  12        1.08        1.36      6.40 o
   0   0  12      226.09      243.15      6.83 o
   1   0  12      443.96      470.92     13.24 o
   2   0  12      289.52      282.18     14.36 o
   3   0  12      157.58      184.54      7.61 o
   4   0  12        4.49        7.16      7.44 o
  -4   1  12      102.10       90.24      3.19 o
  -3   1  12        8.24       13.79      3.26 o
  -2   1  12      151.86      152.71      5.80 o
  -1   1  12       23.64       20.98      3.35 o
   0   1  12       87.42       90.89      3.83 o
   1   1  12       45.09       47.24      4.30 o
   2   1  12        5.83        7.09      4.67 o
   3   1  12        9.64       16.45      4.75 o
   4   1  12        0.06        0.09      4.63 o
  -4   2  12       10.64       10.58      3.31 o
  -3   2  12        0.16        3.33      3.26 o
  -2   2  12       14.82       17.69      3.27 o
  -1   2  12       15.16       19.36      3.66 o
   0   2  12       53.55       53.22      3.55 o
   1   2  12        0.03       -0.18      4.04 o
   2   2  12      474.73      470.75      9.69 o
   3   2  12        3.99        5.26      4.25 o
   4   2  12        4.98        5.99      5.38 o
  -4   3  12       24.77       20.40      3.13 o
  -3   3  12        0.49        0.46      2.80 o
  -2   3  12      642.46      657.66      9.48 o
  -1   3  12      151.78      176.45      5.43 o
   0   3  12        8.42        9.55      4.77 o
   1   3  12       85.92       95.19      4.21 o
   2   3  12        4.79        7.03      4.63 o
   3   3  12       31.40       37.06      5.37 o
   4   3  12        0.01        0.61      5.83 o
  -4   4  12       28.06       32.41      3.26 o
  -3   4  12       16.06       18.17      3.51 o
  -2   4  12       75.19       84.17      3.97 o
  -1   4  12      189.26      189.49      5.64 o
   0   4  12      278.88      278.21      5.03 o
   1   4  12      311.87      314.53     14.84 o
   2   4  12       63.46       55.68      4.40 o
   3   4  12      143.85      159.54      6.93 o
   4   4  12       19.38       19.52      6.40 o
  -4   5  12       22.94       25.45      3.05 o
  -3   5  12        0.01        2.39      2.97 o
  -2   5  12        3.39        7.71      2.91 o
  -1   5  12      461.44      451.37     15.75 o
   0   5  12       26.86       28.25      3.96 o
   1   5  12      366.56      372.61      9.34 o
   2   5  12       84.24       76.67      4.72 o
   3   5  12        7.85        6.88      5.01 o
   4   5  12        4.21        8.53      6.35 o
  -4   6  12        1.54        4.25      3.38 o
  -3   6  12       16.23       18.49      3.45 o
  -2   6  12       14.64       15.65      2.92 o
  -1   6  12        4.90        6.45      3.40 o
   0   6  12        5.49        4.41      4.89 o
   1   6  12      321.97      365.81      5.81 o
   2   6  12       46.94       41.88      4.40 o
   3   6  12        2.26        6.93      5.78 o
  -4   7  12       22.16       17.32      3.75 o
  -3   7  12       53.82       55.06      3.56 o
  -2   7  12       44.59       51.94      3.20 o
  -1   7  12       72.92       84.80      3.59 o
   0   7  12       45.23       55.16      3.72 o
   1   7  12      786.62      786.50     15.28 o
   2   7  12      136.84      148.02      5.53 o
   3   7  12       15.45       20.67      7.42 o
  -4   8  12       79.90       83.68      4.44 o
  -3   8  12       21.13       16.14      3.26 o
  -2   8  12       33.28       38.49      3.41 o
  -1   8  12        8.73        7.72      3.43 o
   0   8  12        0.85        5.28      3.90 o
   1   8  12       13.94       14.78      4.67 o
   2   8  12        7.79       10.02      4.43 o
   3   8  12      162.44      184.17     11.75 o
  -4   9  12        2.18        3.95      3.34 o
  -3   9  12        4.37        9.87      3.30 o
  -2   9  12       40.24       40.44      3.11 o
  -1   9  12       16.85       20.11      4.32 o
   0   9  12      314.30      316.60     11.37 o
   1   9  12       19.16       18.73      4.56 o
   2   9  12        0.25        2.14      5.55 o
   3   9  12       12.07       14.83      6.36 o
  -4  10  12        1.26        6.75      4.19 o
  -3  10  12        9.43        7.84      3.68 o
  -2  10  12        1.89        1.71      2.78 o
  -1  10  12       75.64       72.00      3.58 o
   0  10  12       17.60       18.48      3.75 o
   1  10  12        0.12        3.06      4.77 o
   2  10  12        1.00        7.26     10.03 o
   3  10  12       16.29       21.33      7.83 o
  -3  11  12       12.59        8.70      3.45 o
  -2  11  12       45.51       45.16      3.12 o
  -1  11  12        4.30        6.26      3.37 o
   0  11  12       83.43       95.54      5.61 o
   1  11  12       92.59       97.99      5.55 o
   2  11  12       12.02        9.40      4.76 o
   3  11  12       43.29       42.30      8.73 o
  -3  12  12        0.07       -0.33      3.56 o
  -2  12  12       91.78       92.36      5.96 o
  -1  12  12       10.83       12.19      2.79 o
   0  12  12       24.23       22.91      4.20 o
   1  12  12        2.76        6.41      4.00 o
   2  12  12        0.61        8.67      7.15 o
  -3  13  12        0.14        1.02      3.93 o
  -2  13  12        1.36        3.63      3.46 o
  -1  13  12        1.56        2.53      3.33 o
   0  13  12       76.62       73.02      3.45 o
   1  13  12        5.51        6.91      3.86 o
   2  13  12       22.33       24.62      5.17 o
  -3  14  12        2.22        2.36      3.98 o
  -2  14  12       14.94       12.83      3.34 o
  -1  14  12        6.03        8.32      3.87 o
   0  14  12       40.66       37.57      3.42 o
   1  14  12       15.39        9.74      3.98 o
   2  14  12       19.67       14.99      5.24 o
  -2  15  12       17.33       18.53      4.24 o
  -1  15  12        8.15        9.96      3.36 o
   0  15  12       70.73       69.86      4.46 o
   1  15  12        8.23        9.95      3.99 o
  -2  16  12        5.82        4.44      3.49 o
  -1  16  12       29.56       29.93      3.51 o
   0  16  12       63.53       65.10      4.37 o
   1  16  12       23.25       17.99      3.96 o
  -1  17  12       18.33       14.69      3.63 o
   0  17  12       41.33       34.15      5.13 o
  -4   1  13       15.78       16.81      3.24 o
  -3   1  13       43.27       44.53      3.42 o
  -2   1  13        0.00        3.14      3.62 o
  -1   1  13      326.80      343.80      5.75 o
   0   1  13        4.04        3.20      3.23 o
   1   1  13      170.14      176.97      4.33 o
   2   1  13       23.58       24.97      3.96 o
   3   1  13       51.55       61.26      4.77 o
  -4   2  13        1.18        3.33      3.40 o
  -3   2  13        3.18        2.93      3.62 o
  -2   2  13      101.86      114.83      4.05 o
  -1   2  13      513.00      496.99     19.41 o
   0   2  13      113.56      115.81      5.00 o
   1   2  13       91.96       88.90      4.06 o
   2   2  13      118.09      123.09      5.19 o
   3   2  13       57.68       64.64      5.23 o
  -4   3  13        1.85        7.36      3.65 o
  -3   3  13       64.50       66.63      3.58 o
  -2   3  13       68.18       73.98      4.02 o
  -1   3  13        0.09        1.95      3.34 o
   0   3  13       46.97       48.40      4.32 o
   1   3  13      144.89      129.88      9.76 o
   2   3  13       34.77       38.29      4.95 o
   3   3  13       25.57       28.11      4.54 o
  -4   4  13        0.04        4.18      3.95 o
  -3   4  13       10.63        6.51      3.39 o
  -2   4  13       58.83       63.15      4.54 o
  -1   4  13       14.26       14.55      3.81 o
   0   4  13       33.95       35.15      3.70 o
   1   4  13        1.83        2.91      3.47 o
   2   4  13       65.40       59.85      4.45 o
   3   4  13       12.02       18.40      5.03 o
  -4   5  13        4.07        5.29      3.69 o
  -3   5  13       15.26       17.56      3.21 o
  -2   5  13        6.19        7.57      2.95 o
  -1   5  13      699.09      740.53      5.31 o
   0   5  13       47.89       51.94      3.61 o
   1   5  13      821.79      830.72     39.83 o
   2   5  13       37.09       33.06      4.18 o
   3   5  13       41.54       48.78      5.38 o
  -4   6  13        1.75        3.51      3.53 o
  -3   6  13        2.97        7.43      3.51 o
  -2   6  13       57.01       55.54      3.44 o
  -1   6  13     1863.81     1922.05     35.46 o
   0   6  13        1.32        0.95      3.50 o
   1   6  13      120.74      134.60      5.29 o
   2   6  13       77.92       74.95      4.30 o
   3   6  13       52.39       57.51      7.71 o
  -4   7  13        0.23        3.65      3.49 o
  -3   7  13      108.04      104.98      3.97 o
  -2   7  13       49.99       57.90      3.74 o
  -1   7  13       49.04       54.34      3.47 o
   0   7  13      170.34      177.96      3.99 o
   1   7  13      493.66      496.05      9.74 o
   2   7  13        2.86        1.18      4.59 o
   3   7  13       16.24       21.75      7.68 o
  -4   8  13        7.49        4.05      4.17 o
  -3   8  13        1.92        3.98      3.12 o
  -2   8  13       46.89       48.75      3.81 o
  -1   8  13        1.14        2.76      3.24 o
   0   8  13      111.05      131.18      6.10 o
   1   8  13       38.78       34.76      4.19 o
   2   8  13        0.05        0.99      5.62 o
   3   8  13        0.25        3.02      6.17 o
  -4   9  13        8.67       13.51      3.29 o
  -3   9  13        4.08        5.28      3.66 o
  -2   9  13        8.29        8.62      3.15 o
  -1   9  13       44.71       37.98      4.10 o
   0   9  13       24.58       23.78      3.39 o
   1   9  13      212.58      229.18      8.44 o
   2   9  13       12.09       15.83      7.33 o
   3   9  13       16.87       21.44      8.17 o
  -3  10  13       75.00       65.43      4.57 o
  -2  10  13        3.11        0.41      3.47 o
  -1  10  13      273.36      265.56      6.57 o
   0  10  13       27.48       24.05      4.09 o
   1  10  13       63.78       68.10      5.65 o
   2  10  13       37.56       41.96      6.21 o
   3  10  13        1.26        6.23      6.16 o
  -3  11  13       58.88       54.01      4.81 o
  -2  11  13        0.82        3.15      3.27 o
  -1  11  13       36.64       37.92      3.46 o
   0  11  13        4.68       10.05      3.81 o
   1  11  13      104.58      114.63      5.71 o
   2  11  13       18.54       20.86      5.98 o
  -3  12  13        3.82        1.83      4.15 o
  -2  12  13       85.68       83.77      3.83 o
  -1  12  13        0.40       -1.95      3.60 o
   0  12  13        6.71        6.84      3.94 o
   1  12  13       29.47       35.58      4.81 o
   2  12  13        3.17        2.60      5.82 o
  -3  13  13        0.89        5.76      4.09 o
  -2  13  13        0.12        4.02      3.52 o
  -1  13  13        6.44        3.30      2.90 o
   0  13  13       30.73       29.41      3.48 o
   1  13  13       38.44       38.84      5.44 o
   2  13  13        0.25        1.83      5.25 o
  -2  14  13        0.71       10.35      4.21 o
  -1  14  13       30.13       22.56      3.81 o
   0  14  13       40.27       38.24      3.47 o
   1  14  13       28.20       25.28      4.57 o
  -2  15  13        2.96        8.28      3.75 o
  -1  15  13        0.55        1.93      3.44 o
   0  15  13       78.54       68.82      5.66 o
   1  15  13        0.10        0.15      4.00 o
  -1  16  13        1.20       -0.03      3.21 o
   0  16  13       20.31       18.68      4.07 o
  -4   0  14        8.04        6.33      4.24 o
  -3   0  14      304.41      309.62     10.17 o
  -2   0  14       10.00       14.29      4.91 o
  -1   0  14       23.87       26.47      4.86 o
   0   0  14       62.95       74.68      6.22 o
   1   0  14        5.81       11.74      5.08 o
   2   0  14        2.73        4.60      6.80 o
   3   0  14        0.21       -0.85      5.55 o
  -4   1  14        0.74        1.42      3.62 o
  -3   1  14        0.05        0.14      3.81 o
  -2   1  14       27.07       27.82      3.81 o
  -1   1  14      167.00      165.31      4.74 o
   0   1  14       78.69       79.30      3.59 o
   1   1  14      384.84      376.62      5.26 o
   2   1  14       29.00       34.14      4.07 o
   3   1  14        3.94        8.03      4.11 o
  -4   2  14        1.12        2.23      3.62 o
  -3   2  14       36.70       40.32      3.60 o
  -2   2  14       27.56       28.22      3.97 o
  -1   2  14      106.86      111.31      3.88 o
   0   2  14       16.07       13.75      3.57 o
   1   2  14       56.84       52.50      4.14 o
   2   2  14       14.09       10.19      4.33 o
   3   2  14        4.19        7.84      5.23 o
  -4   3  14        6.17        7.00      3.31 o
  -3   3  14       10.32        9.34      3.10 o
  -2   3  14        5.68       11.78      3.18 o
  -1   3  14       63.72       60.85      4.00 o
   0   3  14       28.49       35.98      4.42 o
   1   3  14      289.67      305.79     10.19 o
   2   3  14       57.17       61.21      4.49 o
   3   3  14        0.40        2.89      4.56 o
  -4   4  14       12.45       13.09      3.31 o
  -3   4  14       30.13       30.16      3.62 o
  -2   4  14       77.03       73.06      5.23 o
  -1   4  14       68.82       65.88      3.28 o
   0   4  14       45.52       42.56      3.45 o
   1   4  14       17.15       13.46      3.68 o
   2   4  14        3.54        7.13      4.91 o
   3   4  14       11.82       13.52      4.93 o
  -4   5  14        0.61        0.32      3.18 o
  -3   5  14        6.04        8.07      3.57 o
  -2   5  14       33.07       30.64      3.64 o
  -1   5  14       39.23       42.88      3.89 o
   0   5  14       42.20       49.58      4.47 o
   1   5  14      236.54      241.98      7.53 o
   2   5  14      140.73      137.41      5.67 o
   3   5  14        1.75        2.93      5.85 o
  -4   6  14        1.06        0.86      4.21 o
  -3   6  14       12.33       15.76      3.41 o
  -2   6  14       15.75       19.59      3.25 o
  -1   6  14      106.06      113.21      3.88 o
   0   6  14       59.71       56.09      3.90 o
   1   6  14      132.65      131.12      4.71 o
   2   6  14       13.45       13.12      5.10 o
   3   6  14       25.50       25.68      7.76 o
  -4   7  14        3.64        5.34      3.23 o
  -3   7  14        5.13        7.53      3.39 o
  -2   7  14       71.01       72.05      3.37 o
  -1   7  14        7.49       12.73      4.33 o
   0   7  14        3.74        8.05      4.54 o
   1   7  14        1.82        6.39      3.96 o
   2   7  14      124.64      131.74      5.31 o
   3   7  14        0.00        1.41      5.49 o
  -3   8  14       43.92       42.38      3.50 o
  -2   8  14        1.23        4.53      3.50 o
  -1   8  14        0.28        6.16      3.91 o
   0   8  14      156.93      151.59      5.01 o
   1   8  14        4.06        4.26      4.74 o
   2   8  14        5.81        5.05      4.42 o
   3   8  14       12.29       28.42      6.58 o
  -3   9  14       15.16       16.47      3.57 o
  -2   9  14        1.30        4.66      3.24 o
  -1   9  14       16.60       18.39      4.31 o
   0   9  14      143.85      148.12      4.28 o
   1   9  14       21.05       20.53      5.00 o
   2   9  14       30.96       32.65      4.98 o
  -3  10  14       11.45        9.28      3.55 o
  -2  10  14        0.57        2.90      3.93 o
  -1  10  14        8.73        7.64      3.34 o
   0  10  14       33.89       41.16      4.34 o
   1  10  14       23.86       20.16      5.17 o
   2  10  14       12.88       12.31      6.11 o
  -3  11  14       12.19       15.17      3.66 o
  -2  11  14        2.10        4.42      3.41 o
  -1  11  14      117.27      112.96      3.79 o
   0  11  14       74.10       74.38      6.39 o
   1  11  14       85.10       86.37      7.14 o
   2  11  14       26.37       32.26      7.73 o
  -2  12  14        0.40        0.50      3.84 o
  -1  12  14      143.03      139.84      8.17 o
   0  12  14        7.47       10.10      4.46 o
   1  12  14       34.87       37.10      4.36 o
   2  12  14        2.04        9.19      5.46 o
  -2  13  14        9.78       12.97      3.67 o
  -1  13  14       19.49       21.41      3.49 o
   0  13  14       10.29        5.04      3.52 o
   1  13  14        1.37        4.31      4.85 o
  -2  14  14        3.14        4.84      3.57 o
  -1  14  14       30.31       30.51      3.79 o
   0  14  14        0.85        3.85      4.22 o
   1  14  14        5.10        6.18      4.48 o
  -1  15  14        9.61       12.98      4.06 o
   0  15  14        1.09        2.19      3.74 o
  -4   1  15       10.47        7.11      3.84 o
  -3   1  15      148.70      149.44      3.70 o
  -2   1  15       18.83       22.39      3.86 o
  -1   1  15        1.66        0.57      3.45 o
   0   1  15      192.36      197.06      4.63 o
   1   1  15      121.21      116.84      4.75 o
   2   1  15        9.91       12.69      4.16 o
   3   1  15       27.27       24.14      4.39 o
  -4   2  15        0.14        3.31      3.85 o
  -3   2  15        0.74       -0.16      3.89 o
  -2   2  15      601.95      591.45     22.81 o
  -1   2  15      167.95      168.84      6.31 o
   0   2  15       57.55       65.46      3.80 o
   1   2  15        7.72       10.06      3.80 o
   2   2  15      268.67      289.41      7.14 o
   3   2  15       11.75       16.52      5.29 o
  -4   3  15        3.71        1.77      4.19 o
  -3   3  15        1.02        3.60      3.34 o
  -2   3  15      137.24      126.67      9.01 o
  -1   3  15        1.40        2.23      3.14 o
   0   3  15      175.43      183.86      5.28 o
   1   3  15        7.22        9.50      4.12 o
   2   3  15        3.44        3.26      3.88 o
   3   3  15        1.85        4.97      5.44 o
  -4   4  15        0.53        2.50      3.52 o
  -3   4  15        0.06        1.71      3.19 o
  -2   4  15      122.06      126.05      5.21 o
  -1   4  15        0.83       -2.07      3.69 o
   0   4  15        2.86        2.65      4.02 o
   1   4  15       45.73       35.00      3.94 o
   2   4  15        2.09        5.43      4.14 o
   3   4  15        0.31        1.97      4.73 o
  -3   5  15       46.77       47.67      3.53 o
  -2   5  15        7.44        6.68      4.13 o
  -1   5  15       59.71       63.16      5.26 o
   0   5  15      153.43      153.75      4.28 o
   1   5  15       37.29       39.12      4.31 o
   2   5  15        0.00       -1.26      4.08 o
   3   5  15        0.28       -0.64      5.18 o
  -3   6  15        1.91        6.08      3.43 o
  -2   6  15       27.34       32.63      3.79 o
  -1   6  15       54.38       63.59      4.22 o
   0   6  15        8.92        9.16      3.64 o
   1   6  15        6.04        8.80      4.20 o
   2   6  15      161.56      157.19      7.83 o
  -3   7  15        3.33        2.51      3.22 o
  -2   7  15        0.39       -0.29      3.23 o
  -1   7  15       61.64       55.00      3.84 o
   0   7  15      276.63      278.10      8.35 o
   1   7  15        2.11        5.17      3.66 o
   2   7  15        0.04        0.92      5.19 o
  -3   8  15        6.84        7.03      3.53 o
  -2   8  15       11.05       10.23      3.55 o
  -1   8  15       31.63       29.09      3.86 o
   0   8  15       31.38       35.93      4.27 o
   1   8  15        0.15       -0.07      5.03 o
   2   8  15        9.86       12.91      5.16 o
  -3   9  15        1.07        1.71      3.33 o
  -2   9  15        0.09        0.79      3.10 o
  -1   9  15       61.78       65.84      4.47 o
   0   9  15      332.58      338.71      6.27 o
   1   9  15       40.89       44.45      4.76 o
   2   9  15        0.01       -2.46      5.24 o
  -3  10  15       16.93       12.93      3.81 o
  -2  10  15       18.65       22.61      3.89 o
  -1  10  15       54.63       62.37      4.35 o
   0  10  15        0.85        4.44      4.14 o
   1  10  15        5.84       11.63      4.13 o
   2  10  15       79.72       77.74      5.80 o
  -2  11  15        0.01        1.04      3.49 o
  -1  11  15       87.50       87.36      5.77 o
   0  11  15       66.91       55.71      4.56 o
   1  11  15        0.84        5.27      4.27 o
  -2  12  15        3.74        2.90      3.88 o
  -1  12  15       17.69       17.53      3.59 o
   0  12  15       13.53       16.73      3.91 o
   1  12  15        7.93        9.03      4.77 o
  -1  13  15       82.18       70.51      5.43 o
   0  13  15       32.33       35.20      4.87 o
   1  13  15        4.51        6.36      4.92 o
  -1  14  15       31.67       22.27      4.18 o
   0  14  15        1.41        2.95      3.55 o
  -3   0  16        5.57        8.79      4.96 o
  -2   0  16      123.79      107.85      5.54 o
  -1   0  16        3.13        3.48      4.47 o
   0   0  16      156.52      142.80      5.89 o
   1   0  16       79.94       82.53      6.05 o
   2   0  16        2.41        6.14      7.30 o
  -3   1  16        8.69       13.32      3.67 o
  -2   1  16       21.64       22.30      3.51 o
  -1   1  16        7.27        5.84      3.60 o
   0   1  16        6.55        6.00      4.04 o
   1   1  16       52.67       54.48      4.39 o
   2   1  16       19.94       24.21      3.91 o
  -3   2  16       13.26        8.89      3.44 o
  -2   2  16       62.55       62.53      3.84 o
  -1   2  16        1.25        2.70      3.42 o
   0   2  16      130.23      141.39      6.25 o
   1   2  16       22.11       25.04      4.20 o
   2   2  16        0.68        1.44      4.61 o
  -3   3  16       10.94       11.08      3.03 o
  -2   3  16       14.47       17.14      3.63 o
  -1   3  16        4.26        9.16      3.63 o
   0   3  16        5.08        7.02      3.72 o
   1   3  16       56.97       46.25      3.86 o
   2   3  16       40.46       42.07      4.83 o
  -3   4  16        6.72        7.14      3.23 o
  -2   4  16      137.90      126.05      5.03 o
  -1   4  16        5.68        8.35      3.68 o
   0   4  16       59.85       58.65      3.95 o
   1   4  16       76.30       64.40      4.57 o
   2   4  16        2.23        6.74      5.15 o
  -3   5  16        0.34        1.22      3.24 o
  -2   5  16        0.24        1.13      3.50 o
  -1   5  16       24.63       24.59      4.03 o
   0   5  16        6.19        9.38      3.31 o
   1   5  16        0.85       -0.26      3.77 o
   2   5  16       20.30       19.10      4.43 o
  -3   6  16       10.29        7.31      4.44 o
  -2   6  16       10.01       11.70      3.61 o
  -1   6  16       60.33       61.17      3.69 o
   0   6  16       24.40       31.23      3.73 o
   1   6  16        0.86        2.54      4.87 o
   2   6  16        0.15        0.05      4.40 o
  -3   7  16       14.20       16.19      4.26 o
  -2   7  16       35.48       37.96      5.35 o
  -1   7  16       29.29       30.42      3.78 o
   0   7  16        2.44        3.00      3.85 o
   1   7  16        5.12        5.99      4.44 o
   2   7  16       32.10       41.19      5.09 o
  -3   8  16        0.75        3.58      3.36 o
  -2   8  16       47.93       37.90      3.41 o
  -1   8  16        1.74        5.44      3.94 o
   0   8  16        0.31        2.11      4.17 o
   1   8  16        7.89        8.31      4.52 o
   2   8  16        0.56       -0.72      4.81 o
  -2   9  16       30.12       29.31      3.92 o
  -1   9  16       83.30       70.31      3.72 o
   0   9  16      277.44      291.97      6.50 o
   1   9  16       30.81       25.30      4.71 o
  -2  10  16        7.71        8.37      3.42 o
  -1  10  16       10.91        9.96      4.92 o
   0  10  16        9.38        5.40      4.04 o
   1  10  16        7.74        9.86      4.34 o
  -2  11  16        3.20        6.67      3.73 o
  -1  11  16        0.40        4.00      3.82 o
   0  11  16        5.49        9.17      4.22 o
   1  11  16        1.45        3.70      4.63 o
  -1  12  16       30.64       31.03      4.80 o
   0  12  16        4.96        5.00      3.98 o
  -3   1  17       91.97       71.16      4.24 o
  -2   1  17        0.35        6.11      3.80 o
  -1   1  17        1.98        4.68      3.39 o
   0   1  17      200.87      202.36      5.20 o
   1   1  17       11.86       16.68      5.03 o
   2   1  17       13.32       10.01      4.76 o
  -3   2  17       16.02       14.62      4.67 o
  -2   2  17       40.95       38.10      3.72 o
  -1   2  17       19.80       17.41      4.10 o
   0   2  17       42.80       49.33      4.91 o
   1   2  17       28.55       32.77      4.19 o
   2   2  17        0.07        3.48      4.85 o
  -3   3  17       16.47       17.61      3.66 o
  -2   3  17        3.38        1.33      3.91 o
  -1   3  17        2.74        5.36      3.77 o
   0   3  17       71.97       78.92      6.02 o
   1   3  17       43.08       46.24      4.61 o
   2   3  17       20.23       19.30      4.54 o
  -3   4  17        8.47       10.39      3.65 o
  -2   4  17      111.49       87.94      5.67 o
  -1   4  17       12.23       12.00      3.92 o
   0   4  17        1.49        1.28      4.78 o
   1   4  17        1.72        3.78      4.41 o
   2   4  17        0.01        1.41      4.99 o
  -3   5  17        6.40        9.08      4.17 o
  -2   5  17       32.48       28.01      4.07 o
  -1   5  17        7.02        7.70      4.67 o
   0   5  17       73.80       75.41      4.18 o
   1   5  17       61.82       58.75      4.10 o
   2   5  17        0.05       -1.02      4.46 o
  -3   6  17        3.31        0.88      3.42 o
  -2   6  17       44.14       47.89      5.28 o
  -1   6  17       40.61       42.13      4.00 o
   0   6  17        2.62        2.10      3.62 o
   1   6  17       59.48       59.05      4.87 o
   2   6  17        5.15        8.19      5.65 o
  -2   7  17       14.92       17.65      4.19 o
  -1   7  17        6.57        8.13      3.93 o
   0   7  17       33.16       25.49      4.28 o
   1   7  17       11.12       10.52      5.22 o
  -2   8  17       17.35       17.81      3.42 o
  -1   8  17        1.08        5.42      3.70 o
   0   8  17        0.62        1.28      4.09 o
   1   8  17        0.36        0.26      4.24 o
  -2   9  17        0.00       -0.07      4.27 o
  -1   9  17        0.12        1.08      3.81 o
   0   9  17       55.44       53.05      4.75 o
   1   9  17       27.92       28.52      5.57 o
  -1  10  17       29.76       22.82      4.35 o
   0  10  17        4.29        7.49      4.69 o
  -1  11  17       83.37       68.91      6.74 o
   0  11  17        6.89        8.61      4.44 o
  -3   0  18      112.03       76.98      5.59 o
  -2   0  18       40.16       42.83      7.23 o
  -1   0  18        9.91        4.33      4.88 o
   0   0  18      142.05       99.03      5.33 o
   1   0  18       68.10       58.02      5.72 o
  -3   1  18       38.23       30.75      3.53 o
  -2   1  18        0.55       -0.01      3.57 o
  -1   1  18       60.81       52.49      3.62 o
   0   1  18        6.27        3.73      3.64 o
   1   1  18        6.47        9.48      5.02 o
  -2   2  18        3.12        2.41      3.97 o
  -1   2  18        0.73       -2.85      3.62 o
   0   2  18        9.79       10.24      4.54 o
   1   2  18        0.15       -0.13      4.09 o
  -2   3  18       37.12       44.15      4.97 o
  -1   3  18       39.93       34.59      5.73 o
   0   3  18        0.76        1.92      4.41 o
   1   3  18        2.34        5.93      4.35 o
  -2   4  18       37.95       39.46      5.80 o
  -1   4  18       11.55       15.68      3.89 o
   0   4  18        0.39        6.48      4.38 o
   1   4  18       60.00       64.05      4.95 o
  -2   5  18        0.17       -0.39      4.06 o
  -1   5  18       19.19       14.27      3.56 o
   0   5  18       12.84       13.22      4.48 o
   1   5  18       10.11       11.07      5.14 o
  -2   6  18        1.72        7.77      4.64 o
  -1   6  18       26.79       26.56      4.19 o
   0   6  18        0.87        3.06      5.94 o
   1   6  18        0.03        3.20      4.79 o
  -2   7  18       12.37       12.49      4.26 o
  -1   7  18       37.87       32.82      5.12 o
   0   7  18       17.79       17.72      4.60 o
   1   7  18       11.80        5.73      4.84 o
  -1   8  18        0.55        0.39      3.90 o
   0   8  18        0.02       -2.58      4.64 o
  -1   9  18        8.78        8.41      5.30 o
   0   9  18        0.29        1.84      4.36 o
  -2   1  19        0.05        6.03      3.58 o
  -1   1  19        0.12        3.02      3.84 o
   0   1  19       16.12        8.54      3.77 o
   1   1  19       18.64       17.39      4.49 o
  -2   2  19        2.08        0.29      4.33 o
  -1   2  19       50.53       41.24      3.75 o
   0   2  19        9.35        6.27      4.23 o
   1   2  19       20.22       24.24      4.60 o
  -2   3  19        2.44       -0.62      3.81 o
  -1   3  19       32.22       24.76      3.97 o
   0   3  19        3.65        4.92      4.64 o
  -1   4  19       40.79       35.51      4.27 o
   0   4  19        0.62        4.86      4.29 o
  -1   5  19        8.32        7.01      5.64 o
   0   5  19        0.12       -0.37      4.68 o
  -1   6  19       27.97       24.59      4.12 o
   0   6  19        0.85        3.74      5.31 o
 
